# Supplementary material for: An exhaustive inventory of coniferous trees in an agricultural landscape
Source: Biodivers Data J. 2015 Feb 23;(3):e4660. doi: 10.3897/BDJ.3.e4660 (PMC4339812; doi:10.3897/BDJ.3.e4660)
Supplement: Supplementary material 1 — An exhaustive inventory of coniferous trees in an agricultural landscape [file biodiversity_data_journal-3-e4660-s001.xml]

<?xml version="1.0"?>
<Workbook xmlns="urn:schemas-microsoft-com:office:spreadsheet"
 xmlns:o="urn:schemas-microsoft-com:office:office"
 xmlns:x="urn:schemas-microsoft-com:office:excel"
 xmlns:ss="urn:schemas-microsoft-com:office:spreadsheet"
 xmlns:html="http://www.w3.org/TR/REC-html40">
 <DocumentProperties xmlns="urn:schemas-microsoft-com:office:office">
  <Version>14.0</Version>
 </DocumentProperties>
 <OfficeDocumentSettings xmlns="urn:schemas-microsoft-com:office:office">
  <AllowPNG/>
 </OfficeDocumentSettings>
 <ExcelWorkbook xmlns="urn:schemas-microsoft-com:office:excel">
  <WindowHeight>9880</WindowHeight>
  <WindowWidth>28500</WindowWidth>
  <WindowTopX>10080</WindowTopX>
  <WindowTopY>3700</WindowTopY>
  <TabRatio>327</TabRatio>
  <ProtectStructure>False</ProtectStructure>
  <ProtectWindows>False</ProtectWindows>
 </ExcelWorkbook>
 <Styles>
  <Style ss:ID="Default" ss:Name="Normal">
   <Alignment ss:Vertical="Bottom"/>
   <Borders/>
   <Font x:Family="Swiss"/>
   <Interior/>
   <NumberFormat/>
   <Protection/>
  </Style>
  <Style ss:ID="s62">
   <Alignment ss:Horizontal="Center" ss:Vertical="Bottom"/>
  </Style>
  <Style ss:ID="s63">
   <Alignment ss:Horizontal="Center" ss:Vertical="Center" ss:WrapText="1"/>
   <Font ss:FontName="Liberation Sans" ss:Color="#000000"/>
  </Style>
 </Styles>
 <Worksheet ss:Name="metadata">
  <Table ss:ExpandedColumnCount="9" ss:ExpandedRowCount="5" x:FullColumns="1"
   x:FullRows="1" ss:DefaultColumnWidth="65" ss:DefaultRowHeight="12">
   <Column ss:Width="124"/>
   <Column ss:AutoFitWidth="0" ss:Width="466"/>
   <Column ss:Index="4" ss:StyleID="s62" ss:Width="71"/>
   <Column ss:StyleID="s62" ss:Width="115"/>
   <Column ss:StyleID="s62" ss:Width="106"/>
   <Column ss:StyleID="s62" ss:Width="115"/>
   <Column ss:StyleID="s62" ss:Width="106"/>
   <Column ss:StyleID="s62" ss:AutoFitWidth="0"/>
   <Row ss:AutoFitHeight="0">
    <Cell><Data ss:Type="String">Regional Scope</Data></Cell>
    <Cell ss:Index="4"><Data ss:Type="String">Bounding Box</Data></Cell>
    <Cell><Data ss:Type="String">Longitude (EPSG 2154)</Data></Cell>
    <Cell><Data ss:Type="String">Latitude (EPSG 2154)</Data></Cell>
    <Cell><Data ss:Type="String">Longitude (EPSG 4326)</Data></Cell>
    <Cell><Data ss:Type="String">Latitude (EPSG 4326)</Data></Cell>
   </Row>
   <Row ss:AutoFitHeight="0" ss:Height="13">
    <Cell><Data ss:Type="String">General Keywords</Data></Cell>
    <Cell><Data ss:Type="String">Ornamental trees; pine processionary moth; point pattern; trees outside forests; open-field landscape</Data></Cell>
    <Cell ss:Index="4" ss:StyleID="s63"><Data ss:Type="String">lower left</Data></Cell>
    <Cell><Data ss:Type="String">570017.01063056453</Data></Cell>
    <Cell><Data ss:Type="String">6820055.4608164523</Data></Cell>
    <Cell><Data ss:Type="String">1.241456</Data></Cell>
    <Cell><Data ss:Type="String">48.467738</Data></Cell>
   </Row>
   <Row ss:AutoFitHeight="0" ss:Height="13">
    <Cell><Data ss:Type="String">Begin Date</Data></Cell>
    <Cell><Data ss:Type="String">autumn 2009</Data></Cell>
    <Cell ss:Index="4" ss:StyleID="s63"><Data ss:Type="String">lower right</Data></Cell>
    <Cell><Data ss:Type="String">592001.36005055474</Data></Cell>
    <Cell><Data ss:Type="String">6819872.1581092915</Data></Cell>
    <Cell><Data ss:Type="String">1.538854</Data></Cell>
    <Cell><Data ss:Type="String">48.470121</Data></Cell>
   </Row>
   <Row ss:AutoFitHeight="0" ss:Height="13">
    <Cell><Data ss:Type="String">End Date</Data></Cell>
    <Cell><Data ss:Type="String">winter 2010</Data></Cell>
    <Cell ss:Index="4" ss:StyleID="s63"><Data ss:Type="String">upper right</Data></Cell>
    <Cell><Data ss:Type="String">592184.85387388722</Data></Cell>
    <Cell><Data ss:Type="String">6841856.7000891836</Data></Cell>
    <Cell><Data ss:Type="String">1.535822</Data></Cell>
    <Cell><Data ss:Type="String">48.667878</Data></Cell>
   </Row>
   <Row ss:AutoFitHeight="0" ss:Height="13">
    <Cell ss:Index="4" ss:StyleID="s63"><Data ss:Type="String">upper left</Data></Cell>
    <Cell><Data ss:Type="String">570200.12007769709</Data></Cell>
    <Cell><Data ss:Type="String">6842040.0006731432</Data></Cell>
    <Cell><Data ss:Type="String">1.237294</Data></Cell>
    <Cell><Data ss:Type="String">48.665486</Data></Cell>
   </Row>
  </Table>
  <WorksheetOptions xmlns="urn:schemas-microsoft-com:office:excel">
   <Unsynced/>
   <PageLayoutZoom>0</PageLayoutZoom>
   <Selected/>
   <Panes>
    <Pane>
     <Number>3</Number>
     <ActiveRow>5</ActiveRow>
    </Pane>
   </Panes>
   <ProtectObjects>False</ProtectObjects>
   <ProtectScenarios>False</ProtectScenarios>
  </WorksheetOptions>
 </Worksheet>
 <Worksheet ss:Name="Rousselet_et_al_trees">
  <Table ss:ExpandedColumnCount="4" ss:ExpandedRowCount="3835" x:FullColumns="1"
   x:FullRows="1" ss:StyleID="s62" ss:DefaultColumnWidth="69"
   ss:DefaultRowHeight="12">
   <Column ss:StyleID="s62" ss:AutoFitWidth="0" ss:Width="109"/>
   <Column ss:StyleID="s62" ss:AutoFitWidth="0" ss:Width="104"/>
   <Column ss:StyleID="s62" ss:AutoFitWidth="0" ss:Width="113"/>
   <Column ss:StyleID="s62" ss:AutoFitWidth="0" ss:Width="104"/>
   <Row ss:AutoFitHeight="0">
    <Cell><Data ss:Type="String">longitude_EPSG2154</Data></Cell>
    <Cell><Data ss:Type="String">latitude_EPSG2154</Data></Cell>
    <Cell><Data ss:Type="String">longitude_EPSG4326</Data></Cell>
    <Cell><Data ss:Type="String">latitude_EPSG4326</Data></Cell>
   </Row>
   <Row ss:AutoFitHeight="0">
    <Cell><Data ss:Type="String">591618.837038</Data></Cell>
    <Cell><Data ss:Type="String">6820000.550271</Data></Cell>
    <Cell><Data ss:Type="String">1.533648</Data></Cell>
    <Cell><Data ss:Type="String">48.471212</Data></Cell>
   </Row>
   <Row ss:AutoFitHeight="0">
    <Cell><Data ss:Type="String">591639.832278</Data></Cell>
    <Cell><Data ss:Type="String">6820031.30572</Data></Cell>
    <Cell><Data ss:Type="String">1.533924</Data></Cell>
    <Cell><Data ss:Type="String">48.471492</Data></Cell>
   </Row>
   <Row ss:AutoFitHeight="0">
    <Cell><Data ss:Type="String">591708.935267</Data></Cell>
    <Cell><Data ss:Type="String">6820067.270756</Data></Cell>
    <Cell><Data ss:Type="String">1.53485</Data></Cell>
    <Cell><Data ss:Type="String">48.471827</Data></Cell>
   </Row>
   <Row ss:AutoFitHeight="0">
    <Cell><Data ss:Type="String">591666.808722</Data></Cell>
    <Cell><Data ss:Type="String">6820091.85098</Data></Cell>
    <Cell><Data ss:Type="String">1.534274</Data></Cell>
    <Cell><Data ss:Type="String">48.472041</Data></Cell>
   </Row>
   <Row ss:AutoFitHeight="0">
    <Cell><Data ss:Type="String">591602.881801</Data></Cell>
    <Cell><Data ss:Type="String">6820130.378567</Data></Cell>
    <Cell><Data ss:Type="String">1.5334</Data></Cell>
    <Cell><Data ss:Type="String">48.472377</Data></Cell>
   </Row>
   <Row ss:AutoFitHeight="0">
    <Cell><Data ss:Type="String">591580.697585</Data></Cell>
    <Cell><Data ss:Type="String">6820146.0283</Data></Cell>
    <Cell><Data ss:Type="String">1.533096</Data></Cell>
    <Cell><Data ss:Type="String">48.472514</Data></Cell>
   </Row>
   <Row ss:AutoFitHeight="0">
    <Cell><Data ss:Type="String">591527.357957</Data></Cell>
    <Cell><Data ss:Type="String">6820165.357815</Data></Cell>
    <Cell><Data ss:Type="String">1.532369</Data></Cell>
    <Cell><Data ss:Type="String">48.472679</Data></Cell>
   </Row>
   <Row ss:AutoFitHeight="0">
    <Cell><Data ss:Type="String">591503.538349</Data></Cell>
    <Cell><Data ss:Type="String">6820183.67565</Data></Cell>
    <Cell><Data ss:Type="String">1.532042</Data></Cell>
    <Cell><Data ss:Type="String">48.47284</Data></Cell>
   </Row>
   <Row ss:AutoFitHeight="0">
    <Cell><Data ss:Type="String">591453.581078</Data></Cell>
    <Cell><Data ss:Type="String">6820208.924985</Data></Cell>
    <Cell><Data ss:Type="String">1.53136</Data></Cell>
    <Cell><Data ss:Type="String">48.473059</Data></Cell>
   </Row>
   <Row ss:AutoFitHeight="0">
    <Cell><Data ss:Type="String">591680.142268</Data></Cell>
    <Cell><Data ss:Type="String">6820243.324815</Data></Cell>
    <Cell><Data ss:Type="String">1.534416</Data></Cell>
    <Cell><Data ss:Type="String">48.473406</Data></Cell>
   </Row>
   <Row ss:AutoFitHeight="0">
    <Cell><Data ss:Type="String">591692.123597</Data></Cell>
    <Cell><Data ss:Type="String">6820217.157715</Data></Cell>
    <Cell><Data ss:Type="String">1.534585</Data></Cell>
    <Cell><Data ss:Type="String">48.473173</Data></Cell>
   </Row>
   <Row ss:AutoFitHeight="0">
    <Cell><Data ss:Type="String">591700.327435</Data></Cell>
    <Cell><Data ss:Type="String">6820174.075174</Data></Cell>
    <Cell><Data ss:Type="String">1.534707</Data></Cell>
    <Cell><Data ss:Type="String">48.472787</Data></Cell>
   </Row>
   <Row ss:AutoFitHeight="0">
    <Cell><Data ss:Type="String">591701.154529</Data></Cell>
    <Cell><Data ss:Type="String">6820174.226591</Data></Cell>
    <Cell><Data ss:Type="String">1.534718</Data></Cell>
    <Cell><Data ss:Type="String">48.472788</Data></Cell>
   </Row>
   <Row ss:AutoFitHeight="0">
    <Cell><Data ss:Type="String">591741.719429</Data></Cell>
    <Cell><Data ss:Type="String">6820131.621446</Data></Cell>
    <Cell><Data ss:Type="String">1.535277</Data></Cell>
    <Cell><Data ss:Type="String">48.472412</Data></Cell>
   </Row>
   <Row ss:AutoFitHeight="0">
    <Cell><Data ss:Type="String">591740.749256</Data></Cell>
    <Cell><Data ss:Type="String">6820136.775263</Data></Cell>
    <Cell><Data ss:Type="String">1.535263</Data></Cell>
    <Cell><Data ss:Type="String">48.472458</Data></Cell>
   </Row>
   <Row ss:AutoFitHeight="0">
    <Cell><Data ss:Type="String">591937.266186</Data></Cell>
    <Cell><Data ss:Type="String">6819884.171049</Data></Cell>
    <Cell><Data ss:Type="String">1.537984</Data></Cell>
    <Cell><Data ss:Type="String">48.470219</Data></Cell>
   </Row>
   <Row ss:AutoFitHeight="0">
    <Cell><Data ss:Type="String">592000.142978</Data></Cell>
    <Cell><Data ss:Type="String">6820085.635279</Data></Cell>
    <Cell><Data ss:Type="String">1.538784</Data></Cell>
    <Cell><Data ss:Type="String">48.472041</Data></Cell>
   </Row>
   <Row ss:AutoFitHeight="0">
    <Cell><Data ss:Type="String">591914.193814</Data></Cell>
    <Cell><Data ss:Type="String">6820317.655916</Data></Cell>
    <Cell><Data ss:Type="String">1.537564</Data></Cell>
    <Cell><Data ss:Type="String">48.474114</Data></Cell>
   </Row>
   <Row ss:AutoFitHeight="0">
    <Cell><Data ss:Type="String">591860.283864</Data></Cell>
    <Cell><Data ss:Type="String">6820446.611835</Data></Cell>
    <Cell><Data ss:Type="String">1.536802</Data></Cell>
    <Cell><Data ss:Type="String">48.475265</Data></Cell>
   </Row>
   <Row ss:AutoFitHeight="0">
    <Cell><Data ss:Type="String">591858.754762</Data></Cell>
    <Cell><Data ss:Type="String">6820477.773239</Data></Cell>
    <Cell><Data ss:Type="String">1.536774</Data></Cell>
    <Cell><Data ss:Type="String">48.475545</Data></Cell>
   </Row>
   <Row ss:AutoFitHeight="0">
    <Cell><Data ss:Type="String">591872.2417</Data></Cell>
    <Cell><Data ss:Type="String">6820544.199537</Data></Cell>
    <Cell><Data ss:Type="String">1.536939</Data></Cell>
    <Cell><Data ss:Type="String">48.476144</Data></Cell>
   </Row>
   <Row ss:AutoFitHeight="0">
    <Cell><Data ss:Type="String">591952.869777</Data></Cell>
    <Cell><Data ss:Type="String">6821686.286758</Data></Cell>
    <Cell><Data ss:Type="String">1.537744</Data></Cell>
    <Cell><Data ss:Type="String">48.48643</Data></Cell>
   </Row>
   <Row ss:AutoFitHeight="0">
    <Cell><Data ss:Type="String">591980.572065</Data></Cell>
    <Cell><Data ss:Type="String">6821691.5798</Data></Cell>
    <Cell><Data ss:Type="String">1.538118</Data></Cell>
    <Cell><Data ss:Type="String">48.486483</Data></Cell>
   </Row>
   <Row ss:AutoFitHeight="0">
    <Cell><Data ss:Type="String">591916.095145</Data></Cell>
    <Cell><Data ss:Type="String">6821652.076148</Data></Cell>
    <Cell><Data ss:Type="String">1.537255</Data></Cell>
    <Cell><Data ss:Type="String">48.486117</Data></Cell>
   </Row>
   <Row ss:AutoFitHeight="0">
    <Cell><Data ss:Type="String">591902.07871</Data></Cell>
    <Cell><Data ss:Type="String">6821629.485387</Data></Cell>
    <Cell><Data ss:Type="String">1.537071</Data></Cell>
    <Cell><Data ss:Type="String">48.485911</Data></Cell>
   </Row>
   <Row ss:AutoFitHeight="0">
    <Cell><Data ss:Type="String">591891.643102</Data></Cell>
    <Cell><Data ss:Type="String">6821611.584311</Data></Cell>
    <Cell><Data ss:Type="String">1.536934</Data></Cell>
    <Cell><Data ss:Type="String">48.485748</Data></Cell>
   </Row>
   <Row ss:AutoFitHeight="0">
    <Cell><Data ss:Type="String">591889.309077</Data></Cell>
    <Cell><Data ss:Type="String">6821600.630069</Data></Cell>
    <Cell><Data ss:Type="String">1.536906</Data></Cell>
    <Cell><Data ss:Type="String">48.485649</Data></Cell>
   </Row>
   <Row ss:AutoFitHeight="0">
    <Cell><Data ss:Type="String">591886.579392</Data></Cell>
    <Cell><Data ss:Type="String">6821577.354604</Data></Cell>
    <Cell><Data ss:Type="String">1.536874</Data></Cell>
    <Cell><Data ss:Type="String">48.48544</Data></Cell>
   </Row>
   <Row ss:AutoFitHeight="0">
    <Cell><Data ss:Type="String">591862.931747</Data></Cell>
    <Cell><Data ss:Type="String">6821532.493468</Data></Cell>
    <Cell><Data ss:Type="String">1.536566</Data></Cell>
    <Cell><Data ss:Type="String">48.485032</Data></Cell>
   </Row>
   <Row ss:AutoFitHeight="0">
    <Cell><Data ss:Type="String">591853.746982</Data></Cell>
    <Cell><Data ss:Type="String">6821511.900979</Data></Cell>
    <Cell><Data ss:Type="String">1.536447</Data></Cell>
    <Cell><Data ss:Type="String">48.484845</Data></Cell>
   </Row>
   <Row ss:AutoFitHeight="0">
    <Cell><Data ss:Type="String">591845.222593</Data></Cell>
    <Cell><Data ss:Type="String">6821487.840441</Data></Cell>
    <Cell><Data ss:Type="String">1.536337</Data></Cell>
    <Cell><Data ss:Type="String">48.484627</Data></Cell>
   </Row>
   <Row ss:AutoFitHeight="0">
    <Cell><Data ss:Type="String">591835.799922</Data></Cell>
    <Cell><Data ss:Type="String">6821470.800867</Data></Cell>
    <Cell><Data ss:Type="String">1.536214</Data></Cell>
    <Cell><Data ss:Type="String">48.484473</Data></Cell>
   </Row>
   <Row ss:AutoFitHeight="0">
    <Cell><Data ss:Type="String">591841.166631</Data></Cell>
    <Cell><Data ss:Type="String">6821473.236877</Data></Cell>
    <Cell><Data ss:Type="String">1.536286</Data></Cell>
    <Cell><Data ss:Type="String">48.484495</Data></Cell>
   </Row>
   <Row ss:AutoFitHeight="0">
    <Cell><Data ss:Type="String">591834.707687</Data></Cell>
    <Cell><Data ss:Type="String">6821448.653202</Data></Cell>
    <Cell><Data ss:Type="String">1.536205</Data></Cell>
    <Cell><Data ss:Type="String">48.484273</Data></Cell>
   </Row>
   <Row ss:AutoFitHeight="0">
    <Cell><Data ss:Type="String">591833.49832</Data></Cell>
    <Cell><Data ss:Type="String">6821425.525629</Data></Cell>
    <Cell><Data ss:Type="String">1.536194</Data></Cell>
    <Cell><Data ss:Type="String">48.484065</Data></Cell>
   </Row>
   <Row ss:AutoFitHeight="0">
    <Cell><Data ss:Type="String">591831.483102</Data></Cell>
    <Cell><Data ss:Type="String">6821427.091707</Data></Cell>
    <Cell><Data ss:Type="String">1.536167</Data></Cell>
    <Cell><Data ss:Type="String">48.484079</Data></Cell>
   </Row>
   <Row ss:AutoFitHeight="0">
    <Cell><Data ss:Type="String">591830.705618</Data></Cell>
    <Cell><Data ss:Type="String">6821427.590987</Data></Cell>
    <Cell><Data ss:Type="String">1.536156</Data></Cell>
    <Cell><Data ss:Type="String">48.484083</Data></Cell>
   </Row>
   <Row ss:AutoFitHeight="0">
    <Cell><Data ss:Type="String">591830.941834</Data></Cell>
    <Cell><Data ss:Type="String">6821420.952912</Data></Cell>
    <Cell><Data ss:Type="String">1.536161</Data></Cell>
    <Cell><Data ss:Type="String">48.484023</Data></Cell>
   </Row>
   <Row ss:AutoFitHeight="0">
    <Cell><Data ss:Type="String">591845.557149</Data></Cell>
    <Cell><Data ss:Type="String">6821388.260853</Data></Cell>
    <Cell><Data ss:Type="String">1.536367</Data></Cell>
    <Cell><Data ss:Type="String">48.483732</Data></Cell>
   </Row>
   <Row ss:AutoFitHeight="0">
    <Cell><Data ss:Type="String">591861.370709</Data></Cell>
    <Cell><Data ss:Type="String">6821351.009902</Data></Cell>
    <Cell><Data ss:Type="String">1.53659</Data></Cell>
    <Cell><Data ss:Type="String">48.483399</Data></Cell>
   </Row>
   <Row ss:AutoFitHeight="0">
    <Cell><Data ss:Type="String">591862.299318</Data></Cell>
    <Cell><Data ss:Type="String">6821339.278728</Data></Cell>
    <Cell><Data ss:Type="String">1.536606</Data></Cell>
    <Cell><Data ss:Type="String">48.483294</Data></Cell>
   </Row>
   <Row ss:AutoFitHeight="0">
    <Cell><Data ss:Type="String">591880.404668</Data></Cell>
    <Cell><Data ss:Type="String">6821930.751172</Data></Cell>
    <Cell><Data ss:Type="String">1.536702</Data></Cell>
    <Cell><Data ss:Type="String">48.488617</Data></Cell>
   </Row>
   <Row ss:AutoFitHeight="0">
    <Cell><Data ss:Type="String">591627.12267</Data></Cell>
    <Cell><Data ss:Type="String">6821824.891985</Data></Cell>
    <Cell><Data ss:Type="String">1.533302</Data></Cell>
    <Cell><Data ss:Type="String">48.487623</Data></Cell>
   </Row>
   <Row ss:AutoFitHeight="0">
    <Cell><Data ss:Type="String">591527.109808</Data></Cell>
    <Cell><Data ss:Type="String">6821660.35811</Data></Cell>
    <Cell><Data ss:Type="String">1.53199</Data></Cell>
    <Cell><Data ss:Type="String">48.486126</Data></Cell>
   </Row>
   <Row ss:AutoFitHeight="0">
    <Cell><Data ss:Type="String">591561.296906</Data></Cell>
    <Cell><Data ss:Type="String">6821618.2248</Data></Cell>
    <Cell><Data ss:Type="String">1.532463</Data></Cell>
    <Cell><Data ss:Type="String">48.485753</Data></Cell>
   </Row>
   <Row ss:AutoFitHeight="0">
    <Cell><Data ss:Type="String">591587.684466</Data></Cell>
    <Cell><Data ss:Type="String">6821565.399735</Data></Cell>
    <Cell><Data ss:Type="String">1.532833</Data></Cell>
    <Cell><Data ss:Type="String">48.485282</Data></Cell>
   </Row>
   <Row ss:AutoFitHeight="0">
    <Cell><Data ss:Type="String">591629.408158</Data></Cell>
    <Cell><Data ss:Type="String">6821513.389363</Data></Cell>
    <Cell><Data ss:Type="String">1.533411</Data></Cell>
    <Cell><Data ss:Type="String">48.484821</Data></Cell>
   </Row>
   <Row ss:AutoFitHeight="0">
    <Cell><Data ss:Type="String">591647.898005</Data></Cell>
    <Cell><Data ss:Type="String">6821526.270108</Data></Cell>
    <Cell><Data ss:Type="String">1.533658</Data></Cell>
    <Cell><Data ss:Type="String">48.48494</Data></Cell>
   </Row>
   <Row ss:AutoFitHeight="0">
    <Cell><Data ss:Type="String">591584.843796</Data></Cell>
    <Cell><Data ss:Type="String">6821430.199692</Data></Cell>
    <Cell><Data ss:Type="String">1.532829</Data></Cell>
    <Cell><Data ss:Type="String">48.484066</Data></Cell>
   </Row>
   <Row ss:AutoFitHeight="0">
    <Cell><Data ss:Type="String">591591.907372</Data></Cell>
    <Cell><Data ss:Type="String">6821378.243429</Data></Cell>
    <Cell><Data ss:Type="String">1.532938</Data></Cell>
    <Cell><Data ss:Type="String">48.483599</Data></Cell>
   </Row>
   <Row ss:AutoFitHeight="0">
    <Cell><Data ss:Type="String">591622.569683</Data></Cell>
    <Cell><Data ss:Type="String">6821368.365584</Data></Cell>
    <Cell><Data ss:Type="String">1.533355</Data></Cell>
    <Cell><Data ss:Type="String">48.483516</Data></Cell>
   </Row>
   <Row ss:AutoFitHeight="0">
    <Cell><Data ss:Type="String">591665.12461</Data></Cell>
    <Cell><Data ss:Type="String">6821404.057482</Data></Cell>
    <Cell><Data ss:Type="String">1.533922</Data></Cell>
    <Cell><Data ss:Type="String">48.483844</Data></Cell>
   </Row>
   <Row ss:AutoFitHeight="0">
    <Cell><Data ss:Type="String">591721.689159</Data></Cell>
    <Cell><Data ss:Type="String">6821442.920782</Data></Cell>
    <Cell><Data ss:Type="String">1.534677</Data></Cell>
    <Cell><Data ss:Type="String">48.484203</Data></Cell>
   </Row>
   <Row ss:AutoFitHeight="0">
    <Cell><Data ss:Type="String">591758.614258</Data></Cell>
    <Cell><Data ss:Type="String">6821468.078606</Data></Cell>
    <Cell><Data ss:Type="String">1.53517</Data></Cell>
    <Cell><Data ss:Type="String">48.484435</Data></Cell>
   </Row>
   <Row ss:AutoFitHeight="0">
    <Cell><Data ss:Type="String">591779.341028</Data></Cell>
    <Cell><Data ss:Type="String">6821495.362307</Data></Cell>
    <Cell><Data ss:Type="String">1.535444</Data></Cell>
    <Cell><Data ss:Type="String">48.484684</Data></Cell>
   </Row>
   <Row ss:AutoFitHeight="0">
    <Cell><Data ss:Type="String">591795.386813</Data></Cell>
    <Cell><Data ss:Type="String">6821507.411769</Data></Cell>
    <Cell><Data ss:Type="String">1.535658</Data></Cell>
    <Cell><Data ss:Type="String">48.484795</Data></Cell>
   </Row>
   <Row ss:AutoFitHeight="0">
    <Cell><Data ss:Type="String">591805.182153</Data></Cell>
    <Cell><Data ss:Type="String">6821520.154702</Data></Cell>
    <Cell><Data ss:Type="String">1.535787</Data></Cell>
    <Cell><Data ss:Type="String">48.484911</Data></Cell>
   </Row>
   <Row ss:AutoFitHeight="0">
    <Cell><Data ss:Type="String">591769.401107</Data></Cell>
    <Cell><Data ss:Type="String">6821506.216826</Data></Cell>
    <Cell><Data ss:Type="String">1.535307</Data></Cell>
    <Cell><Data ss:Type="String">48.48478</Data></Cell>
   </Row>
   <Row ss:AutoFitHeight="0">
    <Cell><Data ss:Type="String">591789.787607</Data></Cell>
    <Cell><Data ss:Type="String">6821470.733793</Data></Cell>
    <Cell><Data ss:Type="String">1.535592</Data></Cell>
    <Cell><Data ss:Type="String">48.484464</Data></Cell>
   </Row>
   <Row ss:AutoFitHeight="0">
    <Cell><Data ss:Type="String">591790.511816</Data></Cell>
    <Cell><Data ss:Type="String">6821469.034141</Data></Cell>
    <Cell><Data ss:Type="String">1.535602</Data></Cell>
    <Cell><Data ss:Type="String">48.484449</Data></Cell>
   </Row>
   <Row ss:AutoFitHeight="0">
    <Cell><Data ss:Type="String">591801.877732</Data></Cell>
    <Cell><Data ss:Type="String">6821372.705776</Data></Cell>
    <Cell><Data ss:Type="String">1.53578</Data></Cell>
    <Cell><Data ss:Type="String">48.483585</Data></Cell>
   </Row>
   <Row ss:AutoFitHeight="0">
    <Cell><Data ss:Type="String">591784.354006</Data></Cell>
    <Cell><Data ss:Type="String">6821328.756751</Data></Cell>
    <Cell><Data ss:Type="String">1.535554</Data></Cell>
    <Cell><Data ss:Type="String">48.483186</Data></Cell>
   </Row>
   <Row ss:AutoFitHeight="0">
    <Cell><Data ss:Type="String">591770.964538</Data></Cell>
    <Cell><Data ss:Type="String">6821299.622927</Data></Cell>
    <Cell><Data ss:Type="String">1.53538</Data></Cell>
    <Cell><Data ss:Type="String">48.482922</Data></Cell>
   </Row>
   <Row ss:AutoFitHeight="0">
    <Cell><Data ss:Type="String">591771.36501</Data></Cell>
    <Cell><Data ss:Type="String">6821294.825529</Data></Cell>
    <Cell><Data ss:Type="String">1.535386</Data></Cell>
    <Cell><Data ss:Type="String">48.482879</Data></Cell>
   </Row>
   <Row ss:AutoFitHeight="0">
    <Cell><Data ss:Type="String">591639.303282</Data></Cell>
    <Cell><Data ss:Type="String">6821313.67884</Data></Cell>
    <Cell><Data ss:Type="String">1.533595</Data></Cell>
    <Cell><Data ss:Type="String">48.483027</Data></Cell>
   </Row>
   <Row ss:AutoFitHeight="0">
    <Cell><Data ss:Type="String">591641.299869</Data></Cell>
    <Cell><Data ss:Type="String">6821305.096399</Data></Cell>
    <Cell><Data ss:Type="String">1.533624</Data></Cell>
    <Cell><Data ss:Type="String">48.48295</Data></Cell>
   </Row>
   <Row ss:AutoFitHeight="0">
    <Cell><Data ss:Type="String">591649.031153</Data></Cell>
    <Cell><Data ss:Type="String">6821248.693047</Data></Cell>
    <Cell><Data ss:Type="String">1.533743</Data></Cell>
    <Cell><Data ss:Type="String">48.482444</Data></Cell>
   </Row>
   <Row ss:AutoFitHeight="0">
    <Cell><Data ss:Type="String">591626.491371</Data></Cell>
    <Cell><Data ss:Type="String">6821234.957953</Data></Cell>
    <Cell><Data ss:Type="String">1.533441</Data></Cell>
    <Cell><Data ss:Type="String">48.482316</Data></Cell>
   </Row>
   <Row ss:AutoFitHeight="0">
    <Cell><Data ss:Type="String">591600.220803</Data></Cell>
    <Cell><Data ss:Type="String">6821222.499789</Data></Cell>
    <Cell><Data ss:Type="String">1.533089</Data></Cell>
    <Cell><Data ss:Type="String">48.4822</Data></Cell>
   </Row>
   <Row ss:AutoFitHeight="0">
    <Cell><Data ss:Type="String">591572.602229</Data></Cell>
    <Cell><Data ss:Type="String">6821246.190767</Data></Cell>
    <Cell><Data ss:Type="String">1.53271</Data></Cell>
    <Cell><Data ss:Type="String">48.482408</Data></Cell>
   </Row>
   <Row ss:AutoFitHeight="0">
    <Cell><Data ss:Type="String">591572.367544</Data></Cell>
    <Cell><Data ss:Type="String">6821250.565089</Data></Cell>
    <Cell><Data ss:Type="String">1.532705</Data></Cell>
    <Cell><Data ss:Type="String">48.482448</Data></Cell>
   </Row>
   <Row ss:AutoFitHeight="0">
    <Cell><Data ss:Type="String">591547.903132</Data></Cell>
    <Cell><Data ss:Type="String">6821372.594324</Data></Cell>
    <Cell><Data ss:Type="String">1.532344</Data></Cell>
    <Cell><Data ss:Type="String">48.483541</Data></Cell>
   </Row>
   <Row ss:AutoFitHeight="0">
    <Cell><Data ss:Type="String">591522.066344</Data></Cell>
    <Cell><Data ss:Type="String">6821358.454578</Data></Cell>
    <Cell><Data ss:Type="String">1.531998</Data></Cell>
    <Cell><Data ss:Type="String">48.48341</Data></Cell>
   </Row>
   <Row ss:AutoFitHeight="0">
    <Cell><Data ss:Type="String">591505.417618</Data></Cell>
    <Cell><Data ss:Type="String">6821214.413326</Data></Cell>
    <Cell><Data ss:Type="String">1.531809</Data></Cell>
    <Cell><Data ss:Type="String">48.482111</Data></Cell>
   </Row>
   <Row ss:AutoFitHeight="0">
    <Cell><Data ss:Type="String">590741.764996</Data></Cell>
    <Cell><Data ss:Type="String">6821063.130168</Data></Cell>
    <Cell><Data ss:Type="String">1.521515</Data></Cell>
    <Cell><Data ss:Type="String">48.480623</Data></Cell>
   </Row>
   <Row ss:AutoFitHeight="0">
    <Cell><Data ss:Type="String">590757.95022</Data></Cell>
    <Cell><Data ss:Type="String">6821049.689414</Data></Cell>
    <Cell><Data ss:Type="String">1.521738</Data></Cell>
    <Cell><Data ss:Type="String">48.480504</Data></Cell>
   </Row>
   <Row ss:AutoFitHeight="0">
    <Cell><Data ss:Type="String">590797.585659</Data></Cell>
    <Cell><Data ss:Type="String">6820983.611081</Data></Cell>
    <Cell><Data ss:Type="String">1.522291</Data></Cell>
    <Cell><Data ss:Type="String">48.479917</Data></Cell>
   </Row>
   <Row ss:AutoFitHeight="0">
    <Cell><Data ss:Type="String">590797.165378</Data></Cell>
    <Cell><Data ss:Type="String">6821005.50891</Data></Cell>
    <Cell><Data ss:Type="String">1.522279</Data></Cell>
    <Cell><Data ss:Type="String">48.480114</Data></Cell>
   </Row>
   <Row ss:AutoFitHeight="0">
    <Cell><Data ss:Type="String">590871.601231</Data></Cell>
    <Cell><Data ss:Type="String">6820933.375343</Data></Cell>
    <Cell><Data ss:Type="String">1.523305</Data></Cell>
    <Cell><Data ss:Type="String">48.479477</Data></Cell>
   </Row>
   <Row ss:AutoFitHeight="0">
    <Cell><Data ss:Type="String">591013.832729</Data></Cell>
    <Cell><Data ss:Type="String">6820916.955355</Data></Cell>
    <Cell><Data ss:Type="String">1.525233</Data></Cell>
    <Cell><Data ss:Type="String">48.479354</Data></Cell>
   </Row>
   <Row ss:AutoFitHeight="0">
    <Cell><Data ss:Type="String">590951.330003</Data></Cell>
    <Cell><Data ss:Type="String">6820958.6974</Data></Cell>
    <Cell><Data ss:Type="String">1.524377</Data></Cell>
    <Cell><Data ss:Type="String">48.479718</Data></Cell>
   </Row>
   <Row ss:AutoFitHeight="0">
    <Cell><Data ss:Type="String">590965.803994</Data></Cell>
    <Cell><Data ss:Type="String">6820997.546539</Data></Cell>
    <Cell><Data ss:Type="String">1.524563</Data></Cell>
    <Cell><Data ss:Type="String">48.48007</Data></Cell>
   </Row>
   <Row ss:AutoFitHeight="0">
    <Cell><Data ss:Type="String">590968.243504</Data></Cell>
    <Cell><Data ss:Type="String">6821038.235787</Data></Cell>
    <Cell><Data ss:Type="String">1.524586</Data></Cell>
    <Cell><Data ss:Type="String">48.480437</Data></Cell>
   </Row>
   <Row ss:AutoFitHeight="0">
    <Cell><Data ss:Type="String">590967.561515</Data></Cell>
    <Cell><Data ss:Type="String">6821059.094642</Data></Cell>
    <Cell><Data ss:Type="String">1.524571</Data></Cell>
    <Cell><Data ss:Type="String">48.480624</Data></Cell>
   </Row>
   <Row ss:AutoFitHeight="0">
    <Cell><Data ss:Type="String">590966.398164</Data></Cell>
    <Cell><Data ss:Type="String">6821064.808143</Data></Cell>
    <Cell><Data ss:Type="String">1.524554</Data></Cell>
    <Cell><Data ss:Type="String">48.480675</Data></Cell>
   </Row>
   <Row ss:AutoFitHeight="0">
    <Cell><Data ss:Type="String">590996.45559</Data></Cell>
    <Cell><Data ss:Type="String">6821076.893161</Data></Cell>
    <Cell><Data ss:Type="String">1.524957</Data></Cell>
    <Cell><Data ss:Type="String">48.480789</Data></Cell>
   </Row>
   <Row ss:AutoFitHeight="0">
    <Cell><Data ss:Type="String">591034.807848</Data></Cell>
    <Cell><Data ss:Type="String">6821067.044632</Data></Cell>
    <Cell><Data ss:Type="String">1.525479</Data></Cell>
    <Cell><Data ss:Type="String">48.480707</Data></Cell>
   </Row>
   <Row ss:AutoFitHeight="0">
    <Cell><Data ss:Type="String">591035.017362</Data></Cell>
    <Cell><Data ss:Type="String">6821035.793177</Data></Cell>
    <Cell><Data ss:Type="String">1.52549</Data></Cell>
    <Cell><Data ss:Type="String">48.480426</Data></Cell>
   </Row>
   <Row ss:AutoFitHeight="0">
    <Cell><Data ss:Type="String">591164.560106</Data></Cell>
    <Cell><Data ss:Type="String">6821053.020055</Data></Cell>
    <Cell><Data ss:Type="String">1.527238</Data></Cell>
    <Cell><Data ss:Type="String">48.480603</Data></Cell>
   </Row>
   <Row ss:AutoFitHeight="0">
    <Cell><Data ss:Type="String">591252.785303</Data></Cell>
    <Cell><Data ss:Type="String">6821127.174508</Data></Cell>
    <Cell><Data ss:Type="String">1.528413</Data></Cell>
    <Cell><Data ss:Type="String">48.481284</Data></Cell>
   </Row>
   <Row ss:AutoFitHeight="0">
    <Cell><Data ss:Type="String">591267.276353</Data></Cell>
    <Cell><Data ss:Type="String">6821141.453469</Data></Cell>
    <Cell><Data ss:Type="String">1.528605</Data></Cell>
    <Cell><Data ss:Type="String">48.481415</Data></Cell>
   </Row>
   <Row ss:AutoFitHeight="0">
    <Cell><Data ss:Type="String">591267.416342</Data></Cell>
    <Cell><Data ss:Type="String">6821173.23577</Data></Cell>
    <Cell><Data ss:Type="String">1.528599</Data></Cell>
    <Cell><Data ss:Type="String">48.481701</Data></Cell>
   </Row>
   <Row ss:AutoFitHeight="0">
    <Cell><Data ss:Type="String">591107.457251</Data></Cell>
    <Cell><Data ss:Type="String">6821177.262865</Data></Cell>
    <Cell><Data ss:Type="String">1.526434</Data></Cell>
    <Cell><Data ss:Type="String">48.481711</Data></Cell>
   </Row>
   <Row ss:AutoFitHeight="0">
    <Cell><Data ss:Type="String">591096.11836</Data></Cell>
    <Cell><Data ss:Type="String">6821226.662093</Data></Cell>
    <Cell><Data ss:Type="String">1.526268</Data></Cell>
    <Cell><Data ss:Type="String">48.482153</Data></Cell>
   </Row>
   <Row ss:AutoFitHeight="0">
    <Cell><Data ss:Type="String">590989.082814</Data></Cell>
    <Cell><Data ss:Type="String">6821170.406086</Data></Cell>
    <Cell><Data ss:Type="String">1.524834</Data></Cell>
    <Cell><Data ss:Type="String">48.481629</Data></Cell>
   </Row>
   <Row ss:AutoFitHeight="0">
    <Cell><Data ss:Type="String">590932.60348</Data></Cell>
    <Cell><Data ss:Type="String">6821158.72232</Data></Cell>
    <Cell><Data ss:Type="String">1.524073</Data></Cell>
    <Cell><Data ss:Type="String">48.481514</Data></Cell>
   </Row>
   <Row ss:AutoFitHeight="0">
    <Cell><Data ss:Type="String">591052.23077</Data></Cell>
    <Cell><Data ss:Type="String">6821267.496772</Data></Cell>
    <Cell><Data ss:Type="String">1.525664</Data></Cell>
    <Cell><Data ss:Type="String">48.482513</Data></Cell>
   </Row>
   <Row ss:AutoFitHeight="0">
    <Cell><Data ss:Type="String">590855.406741</Data></Cell>
    <Cell><Data ss:Type="String">6821001.661269</Data></Cell>
    <Cell><Data ss:Type="String">1.523068</Data></Cell>
    <Cell><Data ss:Type="String">48.480089</Data></Cell>
   </Row>
   <Row ss:AutoFitHeight="0">
    <Cell><Data ss:Type="String">590855.394221</Data></Cell>
    <Cell><Data ss:Type="String">6821001.661503</Data></Cell>
    <Cell><Data ss:Type="String">1.523068</Data></Cell>
    <Cell><Data ss:Type="String">48.480089</Data></Cell>
   </Row>
   <Row ss:AutoFitHeight="0">
    <Cell><Data ss:Type="String">590854.903544</Data></Cell>
    <Cell><Data ss:Type="String">6821001.587298</Data></Cell>
    <Cell><Data ss:Type="String">1.523061</Data></Cell>
    <Cell><Data ss:Type="String">48.480088</Data></Cell>
   </Row>
   <Row ss:AutoFitHeight="0">
    <Cell><Data ss:Type="String">590724.79165</Data></Cell>
    <Cell><Data ss:Type="String">6821091.712302</Data></Cell>
    <Cell><Data ss:Type="String">1.521278</Data></Cell>
    <Cell><Data ss:Type="String">48.480877</Data></Cell>
   </Row>
   <Row ss:AutoFitHeight="0">
    <Cell><Data ss:Type="String">590718.368101</Data></Cell>
    <Cell><Data ss:Type="String">6821101.366245</Data></Cell>
    <Cell><Data ss:Type="String">1.521189</Data></Cell>
    <Cell><Data ss:Type="String">48.480962</Data></Cell>
   </Row>
   <Row ss:AutoFitHeight="0">
    <Cell><Data ss:Type="String">590743.589436</Data></Cell>
    <Cell><Data ss:Type="String">6821175.118504</Data></Cell>
    <Cell><Data ss:Type="String">1.521512</Data></Cell>
    <Cell><Data ss:Type="String">48.48163</Data></Cell>
   </Row>
   <Row ss:AutoFitHeight="0">
    <Cell><Data ss:Type="String">590677.484959</Data></Cell>
    <Cell><Data ss:Type="String">6821195.668015</Data></Cell>
    <Cell><Data ss:Type="String">1.520612</Data></Cell>
    <Cell><Data ss:Type="String">48.481804</Data></Cell>
   </Row>
   <Row ss:AutoFitHeight="0">
    <Cell><Data ss:Type="String">590699.325041</Data></Cell>
    <Cell><Data ss:Type="String">6821190.44105</Data></Cell>
    <Cell><Data ss:Type="String">1.520909</Data></Cell>
    <Cell><Data ss:Type="String">48.48176</Data></Cell>
   </Row>
   <Row ss:AutoFitHeight="0">
    <Cell><Data ss:Type="String">590814.821972</Data></Cell>
    <Cell><Data ss:Type="String">6821246.474763</Data></Cell>
    <Cell><Data ss:Type="String">1.522457</Data></Cell>
    <Cell><Data ss:Type="String">48.482284</Data></Cell>
   </Row>
   <Row ss:AutoFitHeight="0">
    <Cell><Data ss:Type="String">590768.640036</Data></Cell>
    <Cell><Data ss:Type="String">6821405.220331</Data></Cell>
    <Cell><Data ss:Type="String">1.521792</Data></Cell>
    <Cell><Data ss:Type="String">48.483704</Data></Cell>
   </Row>
   <Row ss:AutoFitHeight="0">
    <Cell><Data ss:Type="String">590742.588185</Data></Cell>
    <Cell><Data ss:Type="String">6821405.504318</Data></Cell>
    <Cell><Data ss:Type="String">1.52144</Data></Cell>
    <Cell><Data ss:Type="String">48.483702</Data></Cell>
   </Row>
   <Row ss:AutoFitHeight="0">
    <Cell><Data ss:Type="String">590604.025745</Data></Cell>
    <Cell><Data ss:Type="String">6821402.183599</Data></Cell>
    <Cell><Data ss:Type="String">1.519566</Data></Cell>
    <Cell><Data ss:Type="String">48.483649</Data></Cell>
   </Row>
   <Row ss:AutoFitHeight="0">
    <Cell><Data ss:Type="String">591102.85714</Data></Cell>
    <Cell><Data ss:Type="String">6821386.551284</Data></Cell>
    <Cell><Data ss:Type="String">1.526319</Data></Cell>
    <Cell><Data ss:Type="String">48.483592</Data></Cell>
   </Row>
   <Row ss:AutoFitHeight="0">
    <Cell><Data ss:Type="String">591037.420131</Data></Cell>
    <Cell><Data ss:Type="String">6821385.385777</Data></Cell>
    <Cell><Data ss:Type="String">1.525434</Data></Cell>
    <Cell><Data ss:Type="String">48.483571</Data></Cell>
   </Row>
   <Row ss:AutoFitHeight="0">
    <Cell><Data ss:Type="String">591088.641759</Data></Cell>
    <Cell><Data ss:Type="String">6821386.359564</Data></Cell>
    <Cell><Data ss:Type="String">1.526126</Data></Cell>
    <Cell><Data ss:Type="String">48.483588</Data></Cell>
   </Row>
   <Row ss:AutoFitHeight="0">
    <Cell><Data ss:Type="String">591132.287238</Data></Cell>
    <Cell><Data ss:Type="String">6821389.019326</Data></Cell>
    <Cell><Data ss:Type="String">1.526716</Data></Cell>
    <Cell><Data ss:Type="String">48.483619</Data></Cell>
   </Row>
   <Row ss:AutoFitHeight="0">
    <Cell><Data ss:Type="String">591254.430187</Data></Cell>
    <Cell><Data ss:Type="String">6821383.276303</Data></Cell>
    <Cell><Data ss:Type="String">1.52837</Data></Cell>
    <Cell><Data ss:Type="String">48.483588</Data></Cell>
   </Row>
   <Row ss:AutoFitHeight="0">
    <Cell><Data ss:Type="String">591147.126046</Data></Cell>
    <Cell><Data ss:Type="String">6821444.545288</Data></Cell>
    <Cell><Data ss:Type="String">1.526903</Data></Cell>
    <Cell><Data ss:Type="String">48.484121</Data></Cell>
   </Row>
   <Row ss:AutoFitHeight="0">
    <Cell><Data ss:Type="String">591107.644469</Data></Cell>
    <Cell><Data ss:Type="String">6821529.191743</Data></Cell>
    <Cell><Data ss:Type="String">1.526347</Data></Cell>
    <Cell><Data ss:Type="String">48.484876</Data></Cell>
   </Row>
   <Row ss:AutoFitHeight="0">
    <Cell><Data ss:Type="String">591117.834688</Data></Cell>
    <Cell><Data ss:Type="String">6821568.32516</Data></Cell>
    <Cell><Data ss:Type="String">1.526475</Data></Cell>
    <Cell><Data ss:Type="String">48.48523</Data></Cell>
   </Row>
   <Row ss:AutoFitHeight="0">
    <Cell><Data ss:Type="String">591160.421226</Data></Cell>
    <Cell><Data ss:Type="String">6821598.648451</Data></Cell>
    <Cell><Data ss:Type="String">1.527044</Data></Cell>
    <Cell><Data ss:Type="String">48.48551</Data></Cell>
   </Row>
   <Row ss:AutoFitHeight="0">
    <Cell><Data ss:Type="String">591392.616419</Data></Cell>
    <Cell><Data ss:Type="String">6821756.760814</Data></Cell>
    <Cell><Data ss:Type="String">1.530146</Data></Cell>
    <Cell><Data ss:Type="String">48.486971</Data></Cell>
   </Row>
   <Row ss:AutoFitHeight="0">
    <Cell><Data ss:Type="String">591472.298448</Data></Cell>
    <Cell><Data ss:Type="String">6821732.353315</Data></Cell>
    <Cell><Data ss:Type="String">1.53123</Data></Cell>
    <Cell><Data ss:Type="String">48.486764</Data></Cell>
   </Row>
   <Row ss:AutoFitHeight="0">
    <Cell><Data ss:Type="String">591461.850548</Data></Cell>
    <Cell><Data ss:Type="String">6821827.068933</Data></Cell>
    <Cell><Data ss:Type="String">1.531065</Data></Cell>
    <Cell><Data ss:Type="String">48.487615</Data></Cell>
   </Row>
   <Row ss:AutoFitHeight="0">
    <Cell><Data ss:Type="String">591486.557039</Data></Cell>
    <Cell><Data ss:Type="String">6821851.146062</Data></Cell>
    <Cell><Data ss:Type="String">1.531393</Data></Cell>
    <Cell><Data ss:Type="String">48.487835</Data></Cell>
   </Row>
   <Row ss:AutoFitHeight="0">
    <Cell><Data ss:Type="String">591513.10963</Data></Cell>
    <Cell><Data ss:Type="String">6821882.570063</Data></Cell>
    <Cell><Data ss:Type="String">1.531745</Data></Cell>
    <Cell><Data ss:Type="String">48.488122</Data></Cell>
   </Row>
   <Row ss:AutoFitHeight="0">
    <Cell><Data ss:Type="String">591439.604024</Data></Cell>
    <Cell><Data ss:Type="String">6821878.931295</Data></Cell>
    <Cell><Data ss:Type="String">1.530751</Data></Cell>
    <Cell><Data ss:Type="String">48.488077</Data></Cell>
   </Row>
   <Row ss:AutoFitHeight="0">
    <Cell><Data ss:Type="String">591495.74922</Data></Cell>
    <Cell><Data ss:Type="String">6821955.348167</Data></Cell>
    <Cell><Data ss:Type="String">1.531491</Data></Cell>
    <Cell><Data ss:Type="String">48.488774</Data></Cell>
   </Row>
   <Row ss:AutoFitHeight="0">
    <Cell><Data ss:Type="String">591493.352647</Data></Cell>
    <Cell><Data ss:Type="String">6821956.053645</Data></Cell>
    <Cell><Data ss:Type="String">1.531459</Data></Cell>
    <Cell><Data ss:Type="String">48.48878</Data></Cell>
   </Row>
   <Row ss:AutoFitHeight="0">
    <Cell><Data ss:Type="String">591489.433086</Data></Cell>
    <Cell><Data ss:Type="String">6821949.14693</Data></Cell>
    <Cell><Data ss:Type="String">1.531407</Data></Cell>
    <Cell><Data ss:Type="String">48.488717</Data></Cell>
   </Row>
   <Row ss:AutoFitHeight="0">
    <Cell><Data ss:Type="String">591142.920762</Data></Cell>
    <Cell><Data ss:Type="String">6821793.545633</Data></Cell>
    <Cell><Data ss:Type="String">1.526758</Data></Cell>
    <Cell><Data ss:Type="String">48.48726</Data></Cell>
   </Row>
   <Row ss:AutoFitHeight="0">
    <Cell><Data ss:Type="String">591229.236968</Data></Cell>
    <Cell><Data ss:Type="String">6821851.58668</Data></Cell>
    <Cell><Data ss:Type="String">1.527911</Data></Cell>
    <Cell><Data ss:Type="String">48.487796</Data></Cell>
   </Row>
   <Row ss:AutoFitHeight="0">
    <Cell><Data ss:Type="String">591362.986771</Data></Cell>
    <Cell><Data ss:Type="String">6822136.315278</Data></Cell>
    <Cell><Data ss:Type="String">1.529649</Data></Cell>
    <Cell><Data ss:Type="String">48.49038</Data></Cell>
   </Row>
   <Row ss:AutoFitHeight="0">
    <Cell><Data ss:Type="String">591028.11125</Data></Cell>
    <Cell><Data ss:Type="String">6821752.999112</Data></Cell>
    <Cell><Data ss:Type="String">1.525215</Data></Cell>
    <Cell><Data ss:Type="String">48.486876</Data></Cell>
   </Row>
   <Row ss:AutoFitHeight="0">
    <Cell><Data ss:Type="String">591024.392964</Data></Cell>
    <Cell><Data ss:Type="String">6821748.287836</Data></Cell>
    <Cell><Data ss:Type="String">1.525166</Data></Cell>
    <Cell><Data ss:Type="String">48.486833</Data></Cell>
   </Row>
   <Row ss:AutoFitHeight="0">
    <Cell><Data ss:Type="String">590574.445923</Data></Cell>
    <Cell><Data ss:Type="String">6821822.099398</Data></Cell>
    <Cell><Data ss:Type="String">1.519059</Data></Cell>
    <Cell><Data ss:Type="String">48.487421</Data></Cell>
   </Row>
   <Row ss:AutoFitHeight="0">
    <Cell><Data ss:Type="String">590471.753662</Data></Cell>
    <Cell><Data ss:Type="String">6821887.306508</Data></Cell>
    <Cell><Data ss:Type="String">1.517653</Data></Cell>
    <Cell><Data ss:Type="String">48.48799</Data></Cell>
   </Row>
   <Row ss:AutoFitHeight="0">
    <Cell><Data ss:Type="String">590301.396194</Data></Cell>
    <Cell><Data ss:Type="String">6821902.684775</Data></Cell>
    <Cell><Data ss:Type="String">1.515344</Data></Cell>
    <Cell><Data ss:Type="String">48.4881</Data></Cell>
   </Row>
   <Row ss:AutoFitHeight="0">
    <Cell><Data ss:Type="String">590244.110518</Data></Cell>
    <Cell><Data ss:Type="String">6821869.580546</Data></Cell>
    <Cell><Data ss:Type="String">1.514577</Data></Cell>
    <Cell><Data ss:Type="String">48.487792</Data></Cell>
   </Row>
   <Row ss:AutoFitHeight="0">
    <Cell><Data ss:Type="String">590164.040598</Data></Cell>
    <Cell><Data ss:Type="String">6821908.243334</Data></Cell>
    <Cell><Data ss:Type="String">1.513484</Data></Cell>
    <Cell><Data ss:Type="String">48.488126</Data></Cell>
   </Row>
   <Row ss:AutoFitHeight="0">
    <Cell><Data ss:Type="String">590155.831194</Data></Cell>
    <Cell><Data ss:Type="String">6821923.969312</Data></Cell>
    <Cell><Data ss:Type="String">1.513369</Data></Cell>
    <Cell><Data ss:Type="String">48.488266</Data></Cell>
   </Row>
   <Row ss:AutoFitHeight="0">
    <Cell><Data ss:Type="String">590060.97879</Data></Cell>
    <Cell><Data ss:Type="String">6821803.03475</Data></Cell>
    <Cell><Data ss:Type="String">1.512116</Data></Cell>
    <Cell><Data ss:Type="String">48.487163</Data></Cell>
   </Row>
   <Row ss:AutoFitHeight="0">
    <Cell><Data ss:Type="String">590047.938193</Data></Cell>
    <Cell><Data ss:Type="String">6822151.342818</Data></Cell>
    <Cell><Data ss:Type="String">1.511851</Data></Cell>
    <Cell><Data ss:Type="String">48.490293</Data></Cell>
   </Row>
   <Row ss:AutoFitHeight="0">
    <Cell><Data ss:Type="String">589846.478856</Data></Cell>
    <Cell><Data ss:Type="String">6821956.006991</Data></Cell>
    <Cell><Data ss:Type="String">1.509175</Data></Cell>
    <Cell><Data ss:Type="String">48.488502</Data></Cell>
   </Row>
   <Row ss:AutoFitHeight="0">
    <Cell><Data ss:Type="String">589751.163789</Data></Cell>
    <Cell><Data ss:Type="String">6821964.320867</Data></Cell>
    <Cell><Data ss:Type="String">1.507883</Data></Cell>
    <Cell><Data ss:Type="String">48.488561</Data></Cell>
   </Row>
   <Row ss:AutoFitHeight="0">
    <Cell><Data ss:Type="String">589491.677087</Data></Cell>
    <Cell><Data ss:Type="String">6821716.190228</Data></Cell>
    <Cell><Data ss:Type="String">1.504436</Data></Cell>
    <Cell><Data ss:Type="String">48.486285</Data></Cell>
   </Row>
   <Row ss:AutoFitHeight="0">
    <Cell><Data ss:Type="String">589476.853389</Data></Cell>
    <Cell><Data ss:Type="String">6821729.306192</Data></Cell>
    <Cell><Data ss:Type="String">1.504232</Data></Cell>
    <Cell><Data ss:Type="String">48.4864</Data></Cell>
   </Row>
   <Row ss:AutoFitHeight="0">
    <Cell><Data ss:Type="String">589427.580474</Data></Cell>
    <Cell><Data ss:Type="String">6821750.962656</Data></Cell>
    <Cell><Data ss:Type="String">1.50356</Data></Cell>
    <Cell><Data ss:Type="String">48.486586</Data></Cell>
   </Row>
   <Row ss:AutoFitHeight="0">
    <Cell><Data ss:Type="String">589449.285912</Data></Cell>
    <Cell><Data ss:Type="String">6821772.126465</Data></Cell>
    <Cell><Data ss:Type="String">1.503848</Data></Cell>
    <Cell><Data ss:Type="String">48.486781</Data></Cell>
   </Row>
   <Row ss:AutoFitHeight="0">
    <Cell><Data ss:Type="String">589468.381076</Data></Cell>
    <Cell><Data ss:Type="String">6821784.68936</Data></Cell>
    <Cell><Data ss:Type="String">1.504103</Data></Cell>
    <Cell><Data ss:Type="String">48.486897</Data></Cell>
   </Row>
   <Row ss:AutoFitHeight="0">
    <Cell><Data ss:Type="String">589493.260905</Data></Cell>
    <Cell><Data ss:Type="String">6821800.777719</Data></Cell>
    <Cell><Data ss:Type="String">1.504435</Data></Cell>
    <Cell><Data ss:Type="String">48.487046</Data></Cell>
   </Row>
   <Row ss:AutoFitHeight="0">
    <Cell><Data ss:Type="String">589484.891281</Data></Cell>
    <Cell><Data ss:Type="String">6821805.988796</Data></Cell>
    <Cell><Data ss:Type="String">1.504321</Data></Cell>
    <Cell><Data ss:Type="String">48.487091</Data></Cell>
   </Row>
   <Row ss:AutoFitHeight="0">
    <Cell><Data ss:Type="String">589307.088034</Data></Cell>
    <Cell><Data ss:Type="String">6821487.712093</Data></Cell>
    <Cell><Data ss:Type="String">1.501997</Data></Cell>
    <Cell><Data ss:Type="String">48.484198</Data></Cell>
   </Row>
   <Row ss:AutoFitHeight="0">
    <Cell><Data ss:Type="String">589174.387442</Data></Cell>
    <Cell><Data ss:Type="String">6821214.081593</Data></Cell>
    <Cell><Data ss:Type="String">1.500272</Data></Cell>
    <Cell><Data ss:Type="String">48.481714</Data></Cell>
   </Row>
   <Row ss:AutoFitHeight="0">
    <Cell><Data ss:Type="String">589145.291081</Data></Cell>
    <Cell><Data ss:Type="String">6821164.396441</Data></Cell>
    <Cell><Data ss:Type="String">1.499891</Data></Cell>
    <Cell><Data ss:Type="String">48.481262</Data></Cell>
   </Row>
   <Row ss:AutoFitHeight="0">
    <Cell><Data ss:Type="String">589100.788172</Data></Cell>
    <Cell><Data ss:Type="String">6821127.864077</Data></Cell>
    <Cell><Data ss:Type="String">1.499298</Data></Cell>
    <Cell><Data ss:Type="String">48.480926</Data></Cell>
   </Row>
   <Row ss:AutoFitHeight="0">
    <Cell><Data ss:Type="String">589083.236064</Data></Cell>
    <Cell><Data ss:Type="String">6821111.570145</Data></Cell>
    <Cell><Data ss:Type="String">1.499065</Data></Cell>
    <Cell><Data ss:Type="String">48.480777</Data></Cell>
   </Row>
   <Row ss:AutoFitHeight="0">
    <Cell><Data ss:Type="String">588998.324421</Data></Cell>
    <Cell><Data ss:Type="String">6821035.951966</Data></Cell>
    <Cell><Data ss:Type="String">1.497936</Data></Cell>
    <Cell><Data ss:Type="String">48.480082</Data></Cell>
   </Row>
   <Row ss:AutoFitHeight="0">
    <Cell><Data ss:Type="String">588998.234369</Data></Cell>
    <Cell><Data ss:Type="String">6821035.783821</Data></Cell>
    <Cell><Data ss:Type="String">1.497934</Data></Cell>
    <Cell><Data ss:Type="String">48.480081</Data></Cell>
   </Row>
   <Row ss:AutoFitHeight="0">
    <Cell><Data ss:Type="String">588926.991029</Data></Cell>
    <Cell><Data ss:Type="String">6820870.153636</Data></Cell>
    <Cell><Data ss:Type="String">1.497013</Data></Cell>
    <Cell><Data ss:Type="String">48.478579</Data></Cell>
   </Row>
   <Row ss:AutoFitHeight="0">
    <Cell><Data ss:Type="String">588731.390505</Data></Cell>
    <Cell><Data ss:Type="String">6821134.430779</Data></Cell>
    <Cell><Data ss:Type="String">1.494299</Data></Cell>
    <Cell><Data ss:Type="String">48.480922</Data></Cell>
   </Row>
   <Row ss:AutoFitHeight="0">
    <Cell><Data ss:Type="String">588723.539662</Data></Cell>
    <Cell><Data ss:Type="String">6821184.074189</Data></Cell>
    <Cell><Data ss:Type="String">1.49418</Data></Cell>
    <Cell><Data ss:Type="String">48.481367</Data></Cell>
   </Row>
   <Row ss:AutoFitHeight="0">
    <Cell><Data ss:Type="String">588727.032337</Data></Cell>
    <Cell><Data ss:Type="String">6821185.934699</Data></Cell>
    <Cell><Data ss:Type="String">1.494227</Data></Cell>
    <Cell><Data ss:Type="String">48.481385</Data></Cell>
   </Row>
   <Row ss:AutoFitHeight="0">
    <Cell><Data ss:Type="String">588704.079948</Data></Cell>
    <Cell><Data ss:Type="String">6821148.370501</Data></Cell>
    <Cell><Data ss:Type="String">1.493926</Data></Cell>
    <Cell><Data ss:Type="String">48.481043</Data></Cell>
   </Row>
   <Row ss:AutoFitHeight="0">
    <Cell><Data ss:Type="String">588663.719532</Data></Cell>
    <Cell><Data ss:Type="String">6821184.607006</Data></Cell>
    <Cell><Data ss:Type="String">1.49337</Data></Cell>
    <Cell><Data ss:Type="String">48.481362</Data></Cell>
   </Row>
   <Row ss:AutoFitHeight="0">
    <Cell><Data ss:Type="String">588342.33133</Data></Cell>
    <Cell><Data ss:Type="String">6820972.489729</Data></Cell>
    <Cell><Data ss:Type="String">1.489077</Data></Cell>
    <Cell><Data ss:Type="String">48.479399</Data></Cell>
   </Row>
   <Row ss:AutoFitHeight="0">
    <Cell><Data ss:Type="String">588810.882181</Data></Cell>
    <Cell><Data ss:Type="String">6821028.242438</Data></Cell>
    <Cell><Data ss:Type="String">1.495402</Data></Cell>
    <Cell><Data ss:Type="String">48.479981</Data></Cell>
   </Row>
   <Row ss:AutoFitHeight="0">
    <Cell><Data ss:Type="String">588810.91535</Data></Cell>
    <Cell><Data ss:Type="String">6821027.386338</Data></Cell>
    <Cell><Data ss:Type="String">1.495402</Data></Cell>
    <Cell><Data ss:Type="String">48.479973</Data></Cell>
   </Row>
   <Row ss:AutoFitHeight="0">
    <Cell><Data ss:Type="String">588788.599122</Data></Cell>
    <Cell><Data ss:Type="String">6821007.91353</Data></Cell>
    <Cell><Data ss:Type="String">1.495106</Data></Cell>
    <Cell><Data ss:Type="String">48.479794</Data></Cell>
   </Row>
   <Row ss:AutoFitHeight="0">
    <Cell><Data ss:Type="String">588785.73535</Data></Cell>
    <Cell><Data ss:Type="String">6821005.23803</Data></Cell>
    <Cell><Data ss:Type="String">1.495067</Data></Cell>
    <Cell><Data ss:Type="String">48.479769</Data></Cell>
   </Row>
   <Row ss:AutoFitHeight="0">
    <Cell><Data ss:Type="String">588764.234931</Data></Cell>
    <Cell><Data ss:Type="String">6820978.204969</Data></Cell>
    <Cell><Data ss:Type="String">1.494784</Data></Cell>
    <Cell><Data ss:Type="String">48.479523</Data></Cell>
   </Row>
   <Row ss:AutoFitHeight="0">
    <Cell><Data ss:Type="String">588721.436967</Data></Cell>
    <Cell><Data ss:Type="String">6820994.892</Data></Cell>
    <Cell><Data ss:Type="String">1.4942</Data></Cell>
    <Cell><Data ss:Type="String">48.479665</Data></Cell>
   </Row>
   <Row ss:AutoFitHeight="0">
    <Cell><Data ss:Type="String">588845.149895</Data></Cell>
    <Cell><Data ss:Type="String">6820774.859121</Data></Cell>
    <Cell><Data ss:Type="String">1.495931</Data></Cell>
    <Cell><Data ss:Type="String">48.477707</Data></Cell>
   </Row>
   <Row ss:AutoFitHeight="0">
    <Cell><Data ss:Type="String">588693.61777</Data></Cell>
    <Cell><Data ss:Type="String">6820717.491442</Data></Cell>
    <Cell><Data ss:Type="String">1.493896</Data></Cell>
    <Cell><Data ss:Type="String">48.477165</Data></Cell>
   </Row>
   <Row ss:AutoFitHeight="0">
    <Cell><Data ss:Type="String">588713.530487</Data></Cell>
    <Cell><Data ss:Type="String">6820669.341387</Data></Cell>
    <Cell><Data ss:Type="String">1.494177</Data></Cell>
    <Cell><Data ss:Type="String">48.476736</Data></Cell>
   </Row>
   <Row ss:AutoFitHeight="0">
    <Cell><Data ss:Type="String">588700.383961</Data></Cell>
    <Cell><Data ss:Type="String">6820625.898506</Data></Cell>
    <Cell><Data ss:Type="String">1.494011</Data></Cell>
    <Cell><Data ss:Type="String">48.476343</Data></Cell>
   </Row>
   <Row ss:AutoFitHeight="0">
    <Cell><Data ss:Type="String">588691.878416</Data></Cell>
    <Cell><Data ss:Type="String">6820605.202204</Data></Cell>
    <Cell><Data ss:Type="String">1.493901</Data></Cell>
    <Cell><Data ss:Type="String">48.476155</Data></Cell>
   </Row>
   <Row ss:AutoFitHeight="0">
    <Cell><Data ss:Type="String">588544.383465</Data></Cell>
    <Cell><Data ss:Type="String">6820417.276591</Data></Cell>
    <Cell><Data ss:Type="String">1.491954</Data></Cell>
    <Cell><Data ss:Type="String">48.47444</Data></Cell>
   </Row>
   <Row ss:AutoFitHeight="0">
    <Cell><Data ss:Type="String">588510.213629</Data></Cell>
    <Cell><Data ss:Type="String">6820390.841681</Data></Cell>
    <Cell><Data ss:Type="String">1.491499</Data></Cell>
    <Cell><Data ss:Type="String">48.474196</Data></Cell>
   </Row>
   <Row ss:AutoFitHeight="0">
    <Cell><Data ss:Type="String">588483.277899</Data></Cell>
    <Cell><Data ss:Type="String">6820474.163593</Data></Cell>
    <Cell><Data ss:Type="String">1.491113</Data></Cell>
    <Cell><Data ss:Type="String">48.474941</Data></Cell>
   </Row>
   <Row ss:AutoFitHeight="0">
    <Cell><Data ss:Type="String">588474.96347</Data></Cell>
    <Cell><Data ss:Type="String">6820479.075429</Data></Cell>
    <Cell><Data ss:Type="String">1.490999</Data></Cell>
    <Cell><Data ss:Type="String">48.474984</Data></Cell>
   </Row>
   <Row ss:AutoFitHeight="0">
    <Cell><Data ss:Type="String">588388.011781</Data></Cell>
    <Cell><Data ss:Type="String">6820550.703978</Data></Cell>
    <Cell><Data ss:Type="String">1.489805</Data></Cell>
    <Cell><Data ss:Type="String">48.475613</Data></Cell>
   </Row>
   <Row ss:AutoFitHeight="0">
    <Cell><Data ss:Type="String">588356.101801</Data></Cell>
    <Cell><Data ss:Type="String">6820557.5405</Data></Cell>
    <Cell><Data ss:Type="String">1.489371</Data></Cell>
    <Cell><Data ss:Type="String">48.475669</Data></Cell>
   </Row>
   <Row ss:AutoFitHeight="0">
    <Cell><Data ss:Type="String">588305.842412</Data></Cell>
    <Cell><Data ss:Type="String">6820529.919877</Data></Cell>
    <Cell><Data ss:Type="String">1.488698</Data></Cell>
    <Cell><Data ss:Type="String">48.475412</Data></Cell>
   </Row>
   <Row ss:AutoFitHeight="0">
    <Cell><Data ss:Type="String">588268.082628</Data></Cell>
    <Cell><Data ss:Type="String">6820527.977564</Data></Cell>
    <Cell><Data ss:Type="String">1.488188</Data></Cell>
    <Cell><Data ss:Type="String">48.475388</Data></Cell>
   </Row>
   <Row ss:AutoFitHeight="0">
    <Cell><Data ss:Type="String">588219.558306</Data></Cell>
    <Cell><Data ss:Type="String">6820535.021813</Data></Cell>
    <Cell><Data ss:Type="String">1.48753</Data></Cell>
    <Cell><Data ss:Type="String">48.475443</Data></Cell>
   </Row>
   <Row ss:AutoFitHeight="0">
    <Cell><Data ss:Type="String">588217.061432</Data></Cell>
    <Cell><Data ss:Type="String">6820523.065315</Data></Cell>
    <Cell><Data ss:Type="String">1.487499</Data></Cell>
    <Cell><Data ss:Type="String">48.475335</Data></Cell>
   </Row>
   <Row ss:AutoFitHeight="0">
    <Cell><Data ss:Type="String">588296.661629</Data></Cell>
    <Cell><Data ss:Type="String">6820484.061026</Data></Cell>
    <Cell><Data ss:Type="String">1.488586</Data></Cell>
    <Cell><Data ss:Type="String">48.474998</Data></Cell>
   </Row>
   <Row ss:AutoFitHeight="0">
    <Cell><Data ss:Type="String">588154.228712</Data></Cell>
    <Cell><Data ss:Type="String">6820509.016089</Data></Cell>
    <Cell><Data ss:Type="String">1.486653</Data></Cell>
    <Cell><Data ss:Type="String">48.475198</Data></Cell>
   </Row>
   <Row ss:AutoFitHeight="0">
    <Cell><Data ss:Type="String">588098.485378</Data></Cell>
    <Cell><Data ss:Type="String">6820492.768573</Data></Cell>
    <Cell><Data ss:Type="String">1.485903</Data></Cell>
    <Cell><Data ss:Type="String">48.475042</Data></Cell>
   </Row>
   <Row ss:AutoFitHeight="0">
    <Cell><Data ss:Type="String">587846.29138</Data></Cell>
    <Cell><Data ss:Type="String">6820423.197103</Data></Cell>
    <Cell><Data ss:Type="String">1.48251</Data></Cell>
    <Cell><Data ss:Type="String">48.474373</Data></Cell>
   </Row>
   <Row ss:AutoFitHeight="0">
    <Cell><Data ss:Type="String">587846.69456</Data></Cell>
    <Cell><Data ss:Type="String">6820422.902139</Data></Cell>
    <Cell><Data ss:Type="String">1.482515</Data></Cell>
    <Cell><Data ss:Type="String">48.47437</Data></Cell>
   </Row>
   <Row ss:AutoFitHeight="0">
    <Cell><Data ss:Type="String">587827.64496</Data></Cell>
    <Cell><Data ss:Type="String">6820415.701901</Data></Cell>
    <Cell><Data ss:Type="String">1.482259</Data></Cell>
    <Cell><Data ss:Type="String">48.474302</Data></Cell>
   </Row>
   <Row ss:AutoFitHeight="0">
    <Cell><Data ss:Type="String">588018.525156</Data></Cell>
    <Cell><Data ss:Type="String">6820272.063475</Data></Cell>
    <Cell><Data ss:Type="String">1.484879</Data></Cell>
    <Cell><Data ss:Type="String">48.473043</Data></Cell>
   </Row>
   <Row ss:AutoFitHeight="0">
    <Cell><Data ss:Type="String">588018.974596</Data></Cell>
    <Cell><Data ss:Type="String">6820271.588513</Data></Cell>
    <Cell><Data ss:Type="String">1.484885</Data></Cell>
    <Cell><Data ss:Type="String">48.473039</Data></Cell>
   </Row>
   <Row ss:AutoFitHeight="0">
    <Cell><Data ss:Type="String">587807.484248</Data></Cell>
    <Cell><Data ss:Type="String">6820346.206796</Data></Cell>
    <Cell><Data ss:Type="String">1.482005</Data></Cell>
    <Cell><Data ss:Type="String">48.473673</Data></Cell>
   </Row>
   <Row ss:AutoFitHeight="0">
    <Cell><Data ss:Type="String">587708.959804</Data></Cell>
    <Cell><Data ss:Type="String">6820453.39544</Data></Cell>
    <Cell><Data ss:Type="String">1.480644</Data></Cell>
    <Cell><Data ss:Type="String">48.47462</Data></Cell>
   </Row>
   <Row ss:AutoFitHeight="0">
    <Cell><Data ss:Type="String">587749.983082</Data></Cell>
    <Cell><Data ss:Type="String">6820390.441144</Data></Cell>
    <Cell><Data ss:Type="String">1.481215</Data></Cell>
    <Cell><Data ss:Type="String">48.474061</Data></Cell>
   </Row>
   <Row ss:AutoFitHeight="0">
    <Cell><Data ss:Type="String">587717.597212</Data></Cell>
    <Cell><Data ss:Type="String">6820420.529985</Data></Cell>
    <Cell><Data ss:Type="String">1.480769</Data></Cell>
    <Cell><Data ss:Type="String">48.474326</Data></Cell>
   </Row>
   <Row ss:AutoFitHeight="0">
    <Cell><Data ss:Type="String">587762.975076</Data></Cell>
    <Cell><Data ss:Type="String">6820346.855809</Data></Cell>
    <Cell><Data ss:Type="String">1.481402</Data></Cell>
    <Cell><Data ss:Type="String">48.473671</Data></Cell>
   </Row>
   <Row ss:AutoFitHeight="0">
    <Cell><Data ss:Type="String">587790.36771</Data></Cell>
    <Cell><Data ss:Type="String">6820304.543926</Data></Cell>
    <Cell><Data ss:Type="String">1.481784</Data></Cell>
    <Cell><Data ss:Type="String">48.473296</Data></Cell>
   </Row>
   <Row ss:AutoFitHeight="0">
    <Cell><Data ss:Type="String">589672.828511</Data></Cell>
    <Cell><Data ss:Type="String">6820197.778555</Data></Cell>
    <Cell><Data ss:Type="String">1.507275</Data></Cell>
    <Cell><Data ss:Type="String">48.472658</Data></Cell>
   </Row>
   <Row ss:AutoFitHeight="0">
    <Cell><Data ss:Type="String">589632.601653</Data></Cell>
    <Cell><Data ss:Type="String">6820146.062742</Data></Cell>
    <Cell><Data ss:Type="String">1.506744</Data></Cell>
    <Cell><Data ss:Type="String">48.472186</Data></Cell>
   </Row>
   <Row ss:AutoFitHeight="0">
    <Cell><Data ss:Type="String">589587.42147</Data></Cell>
    <Cell><Data ss:Type="String">6820175.172335</Data></Cell>
    <Cell><Data ss:Type="String">1.506126</Data></Cell>
    <Cell><Data ss:Type="String">48.47244</Data></Cell>
   </Row>
   <Row ss:AutoFitHeight="0">
    <Cell><Data ss:Type="String">589587.826185</Data></Cell>
    <Cell><Data ss:Type="String">6820174.942319</Data></Cell>
    <Cell><Data ss:Type="String">1.506131</Data></Cell>
    <Cell><Data ss:Type="String">48.472438</Data></Cell>
   </Row>
   <Row ss:AutoFitHeight="0">
    <Cell><Data ss:Type="String">589651.769646</Data></Cell>
    <Cell><Data ss:Type="String">6820272.654365</Data></Cell>
    <Cell><Data ss:Type="String">1.506971</Data></Cell>
    <Cell><Data ss:Type="String">48.473328</Data></Cell>
   </Row>
   <Row ss:AutoFitHeight="0">
    <Cell><Data ss:Type="String">589593.75011</Data></Cell>
    <Cell><Data ss:Type="String">6820284.990179</Data></Cell>
    <Cell><Data ss:Type="String">1.506183</Data></Cell>
    <Cell><Data ss:Type="String">48.473429</Data></Cell>
   </Row>
   <Row ss:AutoFitHeight="0">
    <Cell><Data ss:Type="String">589573.97326</Data></Cell>
    <Cell><Data ss:Type="String">6820294.925803</Data></Cell>
    <Cell><Data ss:Type="String">1.505913</Data></Cell>
    <Cell><Data ss:Type="String">48.473515</Data></Cell>
   </Row>
   <Row ss:AutoFitHeight="0">
    <Cell><Data ss:Type="String">589540.933149</Data></Cell>
    <Cell><Data ss:Type="String">6820298.160761</Data></Cell>
    <Cell><Data ss:Type="String">1.505465</Data></Cell>
    <Cell><Data ss:Type="String">48.473539</Data></Cell>
   </Row>
   <Row ss:AutoFitHeight="0">
    <Cell><Data ss:Type="String">589496.071996</Data></Cell>
    <Cell><Data ss:Type="String">6820309.016254</Data></Cell>
    <Cell><Data ss:Type="String">1.504856</Data></Cell>
    <Cell><Data ss:Type="String">48.473629</Data></Cell>
   </Row>
   <Row ss:AutoFitHeight="0">
    <Cell><Data ss:Type="String">589494.516877</Data></Cell>
    <Cell><Data ss:Type="String">6820309.027174</Data></Cell>
    <Cell><Data ss:Type="String">1.504835</Data></Cell>
    <Cell><Data ss:Type="String">48.473628</Data></Cell>
   </Row>
   <Row ss:AutoFitHeight="0">
    <Cell><Data ss:Type="String">589456.874914</Data></Cell>
    <Cell><Data ss:Type="String">6820315.305273</Data></Cell>
    <Cell><Data ss:Type="String">1.504324</Data></Cell>
    <Cell><Data ss:Type="String">48.473679</Data></Cell>
   </Row>
   <Row ss:AutoFitHeight="0">
    <Cell><Data ss:Type="String">589413.81619</Data></Cell>
    <Cell><Data ss:Type="String">6820325.457097</Data></Cell>
    <Cell><Data ss:Type="String">1.503739</Data></Cell>
    <Cell><Data ss:Type="String">48.473763</Data></Cell>
   </Row>
   <Row ss:AutoFitHeight="0">
    <Cell><Data ss:Type="String">589378.459428</Data></Cell>
    <Cell><Data ss:Type="String">6820331.664604</Data></Cell>
    <Cell><Data ss:Type="String">1.503259</Data></Cell>
    <Cell><Data ss:Type="String">48.473812</Data></Cell>
   </Row>
   <Row ss:AutoFitHeight="0">
    <Cell><Data ss:Type="String">589372.340282</Data></Cell>
    <Cell><Data ss:Type="String">6820316.450229</Data></Cell>
    <Cell><Data ss:Type="String">1.50318</Data></Cell>
    <Cell><Data ss:Type="String">48.473674</Data></Cell>
   </Row>
   <Row ss:AutoFitHeight="0">
    <Cell><Data ss:Type="String">589395.507997</Data></Cell>
    <Cell><Data ss:Type="String">6820278.166886</Data></Cell>
    <Cell><Data ss:Type="String">1.503503</Data></Cell>
    <Cell><Data ss:Type="String">48.473334</Data></Cell>
   </Row>
   <Row ss:AutoFitHeight="0">
    <Cell><Data ss:Type="String">589389.547254</Data></Cell>
    <Cell><Data ss:Type="String">6820248.103988</Data></Cell>
    <Cell><Data ss:Type="String">1.50343</Data></Cell>
    <Cell><Data ss:Type="String">48.473063</Data></Cell>
   </Row>
   <Row ss:AutoFitHeight="0">
    <Cell><Data ss:Type="String">589388.603075</Data></Cell>
    <Cell><Data ss:Type="String">6820238.832248</Data></Cell>
    <Cell><Data ss:Type="String">1.50342</Data></Cell>
    <Cell><Data ss:Type="String">48.472979</Data></Cell>
   </Row>
   <Row ss:AutoFitHeight="0">
    <Cell><Data ss:Type="String">589388.661216</Data></Cell>
    <Cell><Data ss:Type="String">6820235.68107</Data></Cell>
    <Cell><Data ss:Type="String">1.503422</Data></Cell>
    <Cell><Data ss:Type="String">48.472951</Data></Cell>
   </Row>
   <Row ss:AutoFitHeight="0">
    <Cell><Data ss:Type="String">589388.710688</Data></Cell>
    <Cell><Data ss:Type="String">6820235.680132</Data></Cell>
    <Cell><Data ss:Type="String">1.503422</Data></Cell>
    <Cell><Data ss:Type="String">48.472951</Data></Cell>
   </Row>
   <Row ss:AutoFitHeight="0">
    <Cell><Data ss:Type="String">589360.201405</Data></Cell>
    <Cell><Data ss:Type="String">6820177.221536</Data></Cell>
    <Cell><Data ss:Type="String">1.503052</Data></Cell>
    <Cell><Data ss:Type="String">48.47242</Data></Cell>
   </Row>
   <Row ss:AutoFitHeight="0">
    <Cell><Data ss:Type="String">589316.585536</Data></Cell>
    <Cell><Data ss:Type="String">6820175.683011</Data></Cell>
    <Cell><Data ss:Type="String">1.502462</Data></Cell>
    <Cell><Data ss:Type="String">48.472399</Data></Cell>
   </Row>
   <Row ss:AutoFitHeight="0">
    <Cell><Data ss:Type="String">589313.196199</Data></Cell>
    <Cell><Data ss:Type="String">6820177.331602</Data></Cell>
    <Cell><Data ss:Type="String">1.502416</Data></Cell>
    <Cell><Data ss:Type="String">48.472413</Data></Cell>
   </Row>
   <Row ss:AutoFitHeight="0">
    <Cell><Data ss:Type="String">589304.545703</Data></Cell>
    <Cell><Data ss:Type="String">6820141.720718</Data></Cell>
    <Cell><Data ss:Type="String">1.502308</Data></Cell>
    <Cell><Data ss:Type="String">48.472091</Data></Cell>
   </Row>
   <Row ss:AutoFitHeight="0">
    <Cell><Data ss:Type="String">589303.142271</Data></Cell>
    <Cell><Data ss:Type="String">6820057.279032</Data></Cell>
    <Cell><Data ss:Type="String">1.502311</Data></Cell>
    <Cell><Data ss:Type="String">48.471332</Data></Cell>
   </Row>
   <Row ss:AutoFitHeight="0">
    <Cell><Data ss:Type="String">589276.877497</Data></Cell>
    <Cell><Data ss:Type="String">6820035.887398</Data></Cell>
    <Cell><Data ss:Type="String">1.501961</Data></Cell>
    <Cell><Data ss:Type="String">48.471135</Data></Cell>
   </Row>
   <Row ss:AutoFitHeight="0">
    <Cell><Data ss:Type="String">589307.579473</Data></Cell>
    <Cell><Data ss:Type="String">6820027.896098</Data></Cell>
    <Cell><Data ss:Type="String">1.502378</Data></Cell>
    <Cell><Data ss:Type="String">48.471068</Data></Cell>
   </Row>
   <Row ss:AutoFitHeight="0">
    <Cell><Data ss:Type="String">589483.740529</Data></Cell>
    <Cell><Data ss:Type="String">6820243.224811</Data></Cell>
    <Cell><Data ss:Type="String">1.504706</Data></Cell>
    <Cell><Data ss:Type="String">48.473035</Data></Cell>
   </Row>
   <Row ss:AutoFitHeight="0">
    <Cell><Data ss:Type="String">589485.012394</Data></Cell>
    <Cell><Data ss:Type="String">6820243.957359</Data></Cell>
    <Cell><Data ss:Type="String">1.504723</Data></Cell>
    <Cell><Data ss:Type="String">48.473042</Data></Cell>
   </Row>
   <Row ss:AutoFitHeight="0">
    <Cell><Data ss:Type="String">589488.369921</Data></Cell>
    <Cell><Data ss:Type="String">6820249.14081</Data></Cell>
    <Cell><Data ss:Type="String">1.504767</Data></Cell>
    <Cell><Data ss:Type="String">48.473089</Data></Cell>
   </Row>
   <Row ss:AutoFitHeight="0">
    <Cell><Data ss:Type="String">589534.359481</Data></Cell>
    <Cell><Data ss:Type="String">6820379.702339</Data></Cell>
    <Cell><Data ss:Type="String">1.505356</Data></Cell>
    <Cell><Data ss:Type="String">48.474271</Data></Cell>
   </Row>
   <Row ss:AutoFitHeight="0">
    <Cell><Data ss:Type="String">589532.078733</Data></Cell>
    <Cell><Data ss:Type="String">6820381.972189</Data></Cell>
    <Cell><Data ss:Type="String">1.505324</Data></Cell>
    <Cell><Data ss:Type="String">48.474291</Data></Cell>
   </Row>
   <Row ss:AutoFitHeight="0">
    <Cell><Data ss:Type="String">589454.739762</Data></Cell>
    <Cell><Data ss:Type="String">6820487.818737</Data></Cell>
    <Cell><Data ss:Type="String">1.504251</Data></Cell>
    <Cell><Data ss:Type="String">48.47523</Data></Cell>
   </Row>
   <Row ss:AutoFitHeight="0">
    <Cell><Data ss:Type="String">589447.344306</Data></Cell>
    <Cell><Data ss:Type="String">6820570.049371</Data></Cell>
    <Cell><Data ss:Type="String">1.50413</Data></Cell>
    <Cell><Data ss:Type="String">48.475968</Data></Cell>
   </Row>
   <Row ss:AutoFitHeight="0">
    <Cell><Data ss:Type="String">589525.363894</Data></Cell>
    <Cell><Data ss:Type="String">6820536.227778</Data></Cell>
    <Cell><Data ss:Type="String">1.505194</Data></Cell>
    <Cell><Data ss:Type="String">48.475677</Data></Cell>
   </Row>
   <Row ss:AutoFitHeight="0">
    <Cell><Data ss:Type="String">589494.28308</Data></Cell>
    <Cell><Data ss:Type="String">6820776.973198</Data></Cell>
    <Cell><Data ss:Type="String">1.504712</Data></Cell>
    <Cell><Data ss:Type="String">48.477837</Data></Cell>
   </Row>
   <Row ss:AutoFitHeight="0">
    <Cell><Data ss:Type="String">589512.985305</Data></Cell>
    <Cell><Data ss:Type="String">6820783.348478</Data></Cell>
    <Cell><Data ss:Type="String">1.504963</Data></Cell>
    <Cell><Data ss:Type="String">48.477898</Data></Cell>
   </Row>
   <Row ss:AutoFitHeight="0">
    <Cell><Data ss:Type="String">589469.051218</Data></Cell>
    <Cell><Data ss:Type="String">6820932.222413</Data></Cell>
    <Cell><Data ss:Type="String">1.504331</Data></Cell>
    <Cell><Data ss:Type="String">48.479229</Data></Cell>
   </Row>
   <Row ss:AutoFitHeight="0">
    <Cell><Data ss:Type="String">589469.012488</Data></Cell>
    <Cell><Data ss:Type="String">6820932.139762</Data></Cell>
    <Cell><Data ss:Type="String">1.50433</Data></Cell>
    <Cell><Data ss:Type="String">48.479229</Data></Cell>
   </Row>
   <Row ss:AutoFitHeight="0">
    <Cell><Data ss:Type="String">589353.278694</Data></Cell>
    <Cell><Data ss:Type="String">6820706.538634</Data></Cell>
    <Cell><Data ss:Type="String">1.502822</Data></Cell>
    <Cell><Data ss:Type="String">48.47718</Data></Cell>
   </Row>
   <Row ss:AutoFitHeight="0">
    <Cell><Data ss:Type="String">589389.106223</Data></Cell>
    <Cell><Data ss:Type="String">6820665.797665</Data></Cell>
    <Cell><Data ss:Type="String">1.503317</Data></Cell>
    <Cell><Data ss:Type="String">48.476819</Data></Cell>
   </Row>
   <Row ss:AutoFitHeight="0">
    <Cell><Data ss:Type="String">589390.131634</Data></Cell>
    <Cell><Data ss:Type="String">6820660.725736</Data></Cell>
    <Cell><Data ss:Type="String">1.503332</Data></Cell>
    <Cell><Data ss:Type="String">48.476774</Data></Cell>
   </Row>
   <Row ss:AutoFitHeight="0">
    <Cell><Data ss:Type="String">589348.768693</Data></Cell>
    <Cell><Data ss:Type="String">6820531.436188</Data></Cell>
    <Cell><Data ss:Type="String">1.502806</Data></Cell>
    <Cell><Data ss:Type="String">48.475604</Data></Cell>
   </Row>
   <Row ss:AutoFitHeight="0">
    <Cell><Data ss:Type="String">589345.468757</Data></Cell>
    <Cell><Data ss:Type="String">6820525.368457</Data></Cell>
    <Cell><Data ss:Type="String">1.502763</Data></Cell>
    <Cell><Data ss:Type="String">48.475549</Data></Cell>
   </Row>
   <Row ss:AutoFitHeight="0">
    <Cell><Data ss:Type="String">589348.518671</Data></Cell>
    <Cell><Data ss:Type="String">6820542.756522</Data></Cell>
    <Cell><Data ss:Type="String">1.5028</Data></Cell>
    <Cell><Data ss:Type="String">48.475706</Data></Cell>
   </Row>
   <Row ss:AutoFitHeight="0">
    <Cell><Data ss:Type="String">589317.407141</Data></Cell>
    <Cell><Data ss:Type="String">6820532.284226</Data></Cell>
    <Cell><Data ss:Type="String">1.502382</Data></Cell>
    <Cell><Data ss:Type="String">48.475606</Data></Cell>
   </Row>
   <Row ss:AutoFitHeight="0">
    <Cell><Data ss:Type="String">589207.252995</Data></Cell>
    <Cell><Data ss:Type="String">6820449.489232</Data></Cell>
    <Cell><Data ss:Type="String">1.500913</Data></Cell>
    <Cell><Data ss:Type="String">48.474843</Data></Cell>
   </Row>
   <Row ss:AutoFitHeight="0">
    <Cell><Data ss:Type="String">589214.973445</Data></Cell>
    <Cell><Data ss:Type="String">6820415.216757</Data></Cell>
    <Cell><Data ss:Type="String">1.501026</Data></Cell>
    <Cell><Data ss:Type="String">48.474536</Data></Cell>
   </Row>
   <Row ss:AutoFitHeight="0">
    <Cell><Data ss:Type="String">589240.778907</Data></Cell>
    <Cell><Data ss:Type="String">6820416.076474</Data></Cell>
    <Cell><Data ss:Type="String">1.501375</Data></Cell>
    <Cell><Data ss:Type="String">48.474548</Data></Cell>
   </Row>
   <Row ss:AutoFitHeight="0">
    <Cell><Data ss:Type="String">589296.927984</Data></Cell>
    <Cell><Data ss:Type="String">6820417.602062</Data></Cell>
    <Cell><Data ss:Type="String">1.502134</Data></Cell>
    <Cell><Data ss:Type="String">48.474571</Data></Cell>
   </Row>
   <Row ss:AutoFitHeight="0">
    <Cell><Data ss:Type="String">589319.811769</Data></Cell>
    <Cell><Data ss:Type="String">6820463.705785</Data></Cell>
    <Cell><Data ss:Type="String">1.502432</Data></Cell>
    <Cell><Data ss:Type="String">48.47499</Data></Cell>
   </Row>
   <Row ss:AutoFitHeight="0">
    <Cell><Data ss:Type="String">589274.066614</Data></Cell>
    <Cell><Data ss:Type="String">6820358.002079</Data></Cell>
    <Cell><Data ss:Type="String">1.50184</Data></Cell>
    <Cell><Data ss:Type="String">48.474031</Data></Cell>
   </Row>
   <Row ss:AutoFitHeight="0">
    <Cell><Data ss:Type="String">589304.121735</Data></Cell>
    <Cell><Data ss:Type="String">6820327.44433</Data></Cell>
    <Cell><Data ss:Type="String">1.502254</Data></Cell>
    <Cell><Data ss:Type="String">48.473762</Data></Cell>
   </Row>
   <Row ss:AutoFitHeight="0">
    <Cell><Data ss:Type="String">589338.875667</Data></Cell>
    <Cell><Data ss:Type="String">6820308.400425</Data></Cell>
    <Cell><Data ss:Type="String">1.502729</Data></Cell>
    <Cell><Data ss:Type="String">48.473596</Data></Cell>
   </Row>
   <Row ss:AutoFitHeight="0">
    <Cell><Data ss:Type="String">589258.233603</Data></Cell>
    <Cell><Data ss:Type="String">6820326.591734</Data></Cell>
    <Cell><Data ss:Type="String">1.501634</Data></Cell>
    <Cell><Data ss:Type="String">48.473746</Data></Cell>
   </Row>
   <Row ss:AutoFitHeight="0">
    <Cell><Data ss:Type="String">589252.838704</Data></Cell>
    <Cell><Data ss:Type="String">6820312.994363</Data></Cell>
    <Cell><Data ss:Type="String">1.501564</Data></Cell>
    <Cell><Data ss:Type="String">48.473623</Data></Cell>
   </Row>
   <Row ss:AutoFitHeight="0">
    <Cell><Data ss:Type="String">589247.145108</Data></Cell>
    <Cell><Data ss:Type="String">6820248.074919</Data></Cell>
    <Cell><Data ss:Type="String">1.501504</Data></Cell>
    <Cell><Data ss:Type="String">48.473038</Data></Cell>
   </Row>
   <Row ss:AutoFitHeight="0">
    <Cell><Data ss:Type="String">589245.893337</Data></Cell>
    <Cell><Data ss:Type="String">6820240.569374</Data></Cell>
    <Cell><Data ss:Type="String">1.501489</Data></Cell>
    <Cell><Data ss:Type="String">48.47297</Data></Cell>
   </Row>
   <Row ss:AutoFitHeight="0">
    <Cell><Data ss:Type="String">589242.962313</Data></Cell>
    <Cell><Data ss:Type="String">6820233.373649</Data></Cell>
    <Cell><Data ss:Type="String">1.501451</Data></Cell>
    <Cell><Data ss:Type="String">48.472905</Data></Cell>
   </Row>
   <Row ss:AutoFitHeight="0">
    <Cell><Data ss:Type="String">589233.881486</Data></Cell>
    <Cell><Data ss:Type="String">6820119.297065</Data></Cell>
    <Cell><Data ss:Type="String">1.501358</Data></Cell>
    <Cell><Data ss:Type="String">48.471878</Data></Cell>
   </Row>
   <Row ss:AutoFitHeight="0">
    <Cell><Data ss:Type="String">589190.148689</Data></Cell>
    <Cell><Data ss:Type="String">6820119.78145</Data></Cell>
    <Cell><Data ss:Type="String">1.500766</Data></Cell>
    <Cell><Data ss:Type="String">48.471874</Data></Cell>
   </Row>
   <Row ss:AutoFitHeight="0">
    <Cell><Data ss:Type="String">589189.116739</Data></Cell>
    <Cell><Data ss:Type="String">6819988.748697</Data></Cell>
    <Cell><Data ss:Type="String">1.500786</Data></Cell>
    <Cell><Data ss:Type="String">48.470696</Data></Cell>
   </Row>
   <Row ss:AutoFitHeight="0">
    <Cell><Data ss:Type="String">589275.814513</Data></Cell>
    <Cell><Data ss:Type="String">6820108.865744</Data></Cell>
    <Cell><Data ss:Type="String">1.501928</Data></Cell>
    <Cell><Data ss:Type="String">48.471791</Data></Cell>
   </Row>
   <Row ss:AutoFitHeight="0">
    <Cell><Data ss:Type="String">588243.618594</Data></Cell>
    <Cell><Data ss:Type="String">6819941.958447</Data></Cell>
    <Cell><Data ss:Type="String">1.488009</Data></Cell>
    <Cell><Data ss:Type="String">48.470113</Data></Cell>
   </Row>
   <Row ss:AutoFitHeight="0">
    <Cell><Data ss:Type="String">588185.491296</Data></Cell>
    <Cell><Data ss:Type="String">6819996.110644</Data></Cell>
    <Cell><Data ss:Type="String">1.487209</Data></Cell>
    <Cell><Data ss:Type="String">48.47059</Data></Cell>
   </Row>
   <Row ss:AutoFitHeight="0">
    <Cell><Data ss:Type="String">587946.854461</Data></Cell>
    <Cell><Data ss:Type="String">6820083.192436</Data></Cell>
    <Cell><Data ss:Type="String">1.483958</Data></Cell>
    <Cell><Data ss:Type="String">48.471332</Data></Cell>
   </Row>
   <Row ss:AutoFitHeight="0">
    <Cell><Data ss:Type="String">587944.160109</Data></Cell>
    <Cell><Data ss:Type="String">6820082.292971</Data></Cell>
    <Cell><Data ss:Type="String">1.483922</Data></Cell>
    <Cell><Data ss:Type="String">48.471323</Data></Cell>
   </Row>
   <Row ss:AutoFitHeight="0">
    <Cell><Data ss:Type="String">587981.937384</Data></Cell>
    <Cell><Data ss:Type="String">6820104.671407</Data></Cell>
    <Cell><Data ss:Type="String">1.484427</Data></Cell>
    <Cell><Data ss:Type="String">48.471531</Data></Cell>
   </Row>
   <Row ss:AutoFitHeight="0">
    <Cell><Data ss:Type="String">588018.914935</Data></Cell>
    <Cell><Data ss:Type="String">6820142.868371</Data></Cell>
    <Cell><Data ss:Type="String">1.484917</Data></Cell>
    <Cell><Data ss:Type="String">48.471881</Data></Cell>
   </Row>
   <Row ss:AutoFitHeight="0">
    <Cell><Data ss:Type="String">588019.002809</Data></Cell>
    <Cell><Data ss:Type="String">6820142.931539</Data></Cell>
    <Cell><Data ss:Type="String">1.484919</Data></Cell>
    <Cell><Data ss:Type="String">48.471882</Data></Cell>
   </Row>
   <Row ss:AutoFitHeight="0">
    <Cell><Data ss:Type="String">588095.94035</Data></Cell>
    <Cell><Data ss:Type="String">6820209.80945</Data></Cell>
    <Cell><Data ss:Type="String">1.485942</Data></Cell>
    <Cell><Data ss:Type="String">48.472496</Data></Cell>
   </Row>
   <Row ss:AutoFitHeight="0">
    <Cell><Data ss:Type="String">588140.964079</Data></Cell>
    <Cell><Data ss:Type="String">6820227.874539</Data></Cell>
    <Cell><Data ss:Type="String">1.486546</Data></Cell>
    <Cell><Data ss:Type="String">48.472667</Data></Cell>
   </Row>
   <Row ss:AutoFitHeight="0">
    <Cell><Data ss:Type="String">588238.230369</Data></Cell>
    <Cell><Data ss:Type="String">6820194.818805</Data></Cell>
    <Cell><Data ss:Type="String">1.487871</Data></Cell>
    <Cell><Data ss:Type="String">48.472386</Data></Cell>
   </Row>
   <Row ss:AutoFitHeight="0">
    <Cell><Data ss:Type="String">588207.022652</Data></Cell>
    <Cell><Data ss:Type="String">6820251.012546</Data></Cell>
    <Cell><Data ss:Type="String">1.487434</Data></Cell>
    <Cell><Data ss:Type="String">48.472886</Data></Cell>
   </Row>
   <Row ss:AutoFitHeight="0">
    <Cell><Data ss:Type="String">588271.435277</Data></Cell>
    <Cell><Data ss:Type="String">6820290.80107</Data></Cell>
    <Cell><Data ss:Type="String">1.488295</Data></Cell>
    <Cell><Data ss:Type="String">48.473255</Data></Cell>
   </Row>
   <Row ss:AutoFitHeight="0">
    <Cell><Data ss:Type="String">588271.418704</Data></Cell>
    <Cell><Data ss:Type="String">6820290.579028</Data></Cell>
    <Cell><Data ss:Type="String">1.488295</Data></Cell>
    <Cell><Data ss:Type="String">48.473253</Data></Cell>
   </Row>
   <Row ss:AutoFitHeight="0">
    <Cell><Data ss:Type="String">588278.402251</Data></Cell>
    <Cell><Data ss:Type="String">6820292.848033</Data></Cell>
    <Cell><Data ss:Type="String">1.488389</Data></Cell>
    <Cell><Data ss:Type="String">48.473275</Data></Cell>
   </Row>
   <Row ss:AutoFitHeight="0">
    <Cell><Data ss:Type="String">588299.269742</Data></Cell>
    <Cell><Data ss:Type="String">6820307.939569</Data></Cell>
    <Cell><Data ss:Type="String">1.488667</Data></Cell>
    <Cell><Data ss:Type="String">48.473414</Data></Cell>
   </Row>
   <Row ss:AutoFitHeight="0">
    <Cell><Data ss:Type="String">588346.601746</Data></Cell>
    <Cell><Data ss:Type="String">6820332.407374</Data></Cell>
    <Cell><Data ss:Type="String">1.489301</Data></Cell>
    <Cell><Data ss:Type="String">48.473642</Data></Cell>
   </Row>
   <Row ss:AutoFitHeight="0">
    <Cell><Data ss:Type="String">588027.147978</Data></Cell>
    <Cell><Data ss:Type="String">6820532.512643</Data></Cell>
    <Cell><Data ss:Type="String">1.484928</Data></Cell>
    <Cell><Data ss:Type="String">48.475387</Data></Cell>
   </Row>
   <Row ss:AutoFitHeight="0">
    <Cell><Data ss:Type="String">588030.048754</Data></Cell>
    <Cell><Data ss:Type="String">6820550.96534</Data></Cell>
    <Cell><Data ss:Type="String">1.484962</Data></Cell>
    <Cell><Data ss:Type="String">48.475553</Data></Cell>
   </Row>
   <Row ss:AutoFitHeight="0">
    <Cell><Data ss:Type="String">588042.732802</Data></Cell>
    <Cell><Data ss:Type="String">6820620.419404</Data></Cell>
    <Cell><Data ss:Type="String">1.485116</Data></Cell>
    <Cell><Data ss:Type="String">48.47618</Data></Cell>
   </Row>
   <Row ss:AutoFitHeight="0">
    <Cell><Data ss:Type="String">588030.432935</Data></Cell>
    <Cell><Data ss:Type="String">6820635.565883</Data></Cell>
    <Cell><Data ss:Type="String">1.484945</Data></Cell>
    <Cell><Data ss:Type="String">48.476314</Data></Cell>
   </Row>
   <Row ss:AutoFitHeight="0">
    <Cell><Data ss:Type="String">588088.227304</Data></Cell>
    <Cell><Data ss:Type="String">6820746.850817</Data></Cell>
    <Cell><Data ss:Type="String">1.485698</Data></Cell>
    <Cell><Data ss:Type="String">48.477325</Data></Cell>
   </Row>
   <Row ss:AutoFitHeight="0">
    <Cell><Data ss:Type="String">588090.895638</Data></Cell>
    <Cell><Data ss:Type="String">6820693.115145</Data></Cell>
    <Cell><Data ss:Type="String">1.485748</Data></Cell>
    <Cell><Data ss:Type="String">48.476843</Data></Cell>
   </Row>
   <Row ss:AutoFitHeight="0">
    <Cell><Data ss:Type="String">588110.828025</Data></Cell>
    <Cell><Data ss:Type="String">6820677.905808</Data></Cell>
    <Cell><Data ss:Type="String">1.486022</Data></Cell>
    <Cell><Data ss:Type="String">48.476709</Data></Cell>
   </Row>
   <Row ss:AutoFitHeight="0">
    <Cell><Data ss:Type="String">587995.401675</Data></Cell>
    <Cell><Data ss:Type="String">6820695.691713</Data></Cell>
    <Cell><Data ss:Type="String">1.484456</Data></Cell>
    <Cell><Data ss:Type="String">48.476849</Data></Cell>
   </Row>
   <Row ss:AutoFitHeight="0">
    <Cell><Data ss:Type="String">587975.157353</Data></Cell>
    <Cell><Data ss:Type="String">6820720.774668</Data></Cell>
    <Cell><Data ss:Type="String">1.484175</Data></Cell>
    <Cell><Data ss:Type="String">48.477071</Data></Cell>
   </Row>
   <Row ss:AutoFitHeight="0">
    <Cell><Data ss:Type="String">587974.853975</Data></Cell>
    <Cell><Data ss:Type="String">6820720.780493</Data></Cell>
    <Cell><Data ss:Type="String">1.484171</Data></Cell>
    <Cell><Data ss:Type="String">48.477071</Data></Cell>
   </Row>
   <Row ss:AutoFitHeight="0">
    <Cell><Data ss:Type="String">587924.773554</Data></Cell>
    <Cell><Data ss:Type="String">6820800.899343</Data></Cell>
    <Cell><Data ss:Type="String">1.483473</Data></Cell>
    <Cell><Data ss:Type="String">48.477783</Data></Cell>
   </Row>
   <Row ss:AutoFitHeight="0">
    <Cell><Data ss:Type="String">587924.850705</Data></Cell>
    <Cell><Data ss:Type="String">6820801.046101</Data></Cell>
    <Cell><Data ss:Type="String">1.483474</Data></Cell>
    <Cell><Data ss:Type="String">48.477785</Data></Cell>
   </Row>
   <Row ss:AutoFitHeight="0">
    <Cell><Data ss:Type="String">587912.056397</Data></Cell>
    <Cell><Data ss:Type="String">6820820.742214</Data></Cell>
    <Cell><Data ss:Type="String">1.483296</Data></Cell>
    <Cell><Data ss:Type="String">48.47796</Data></Cell>
   </Row>
   <Row ss:AutoFitHeight="0">
    <Cell><Data ss:Type="String">587907.3395</Data></Cell>
    <Cell><Data ss:Type="String">6820832.908227</Data></Cell>
    <Cell><Data ss:Type="String">1.483229</Data></Cell>
    <Cell><Data ss:Type="String">48.478068</Data></Cell>
   </Row>
   <Row ss:AutoFitHeight="0">
    <Cell><Data ss:Type="String">587907.541658</Data></Cell>
    <Cell><Data ss:Type="String">6820845.365786</Data></Cell>
    <Cell><Data ss:Type="String">1.483228</Data></Cell>
    <Cell><Data ss:Type="String">48.47818</Data></Cell>
   </Row>
   <Row ss:AutoFitHeight="0">
    <Cell><Data ss:Type="String">587891.034526</Data></Cell>
    <Cell><Data ss:Type="String">6820965.581521</Data></Cell>
    <Cell><Data ss:Type="String">1.482974</Data></Cell>
    <Cell><Data ss:Type="String">48.479259</Data></Cell>
   </Row>
   <Row ss:AutoFitHeight="0">
    <Cell><Data ss:Type="String">587890.31993</Data></Cell>
    <Cell><Data ss:Type="String">6820976.104875</Data></Cell>
    <Cell><Data ss:Type="String">1.482961</Data></Cell>
    <Cell><Data ss:Type="String">48.479353</Data></Cell>
   </Row>
   <Row ss:AutoFitHeight="0">
    <Cell><Data ss:Type="String">587890.144326</Data></Cell>
    <Cell><Data ss:Type="String">6820977.609182</Data></Cell>
    <Cell><Data ss:Type="String">1.482959</Data></Cell>
    <Cell><Data ss:Type="String">48.479367</Data></Cell>
   </Row>
   <Row ss:AutoFitHeight="0">
    <Cell><Data ss:Type="String">587889.946735</Data></Cell>
    <Cell><Data ss:Type="String">6820979.262153</Data></Cell>
    <Cell><Data ss:Type="String">1.482956</Data></Cell>
    <Cell><Data ss:Type="String">48.479382</Data></Cell>
   </Row>
   <Row ss:AutoFitHeight="0">
    <Cell><Data ss:Type="String">587892.064207</Data></Cell>
    <Cell><Data ss:Type="String">6821022.387212</Data></Cell>
    <Cell><Data ss:Type="String">1.482973</Data></Cell>
    <Cell><Data ss:Type="String">48.47977</Data></Cell>
   </Row>
   <Row ss:AutoFitHeight="0">
    <Cell><Data ss:Type="String">587891.285318</Data></Cell>
    <Cell><Data ss:Type="String">6821023.131027</Data></Cell>
    <Cell><Data ss:Type="String">1.482962</Data></Cell>
    <Cell><Data ss:Type="String">48.479776</Data></Cell>
   </Row>
   <Row ss:AutoFitHeight="0">
    <Cell><Data ss:Type="String">587891.191116</Data></Cell>
    <Cell><Data ss:Type="String">6821023.710357</Data></Cell>
    <Cell><Data ss:Type="String">1.482961</Data></Cell>
    <Cell><Data ss:Type="String">48.479782</Data></Cell>
   </Row>
   <Row ss:AutoFitHeight="0">
    <Cell><Data ss:Type="String">587876.25615</Data></Cell>
    <Cell><Data ss:Type="String">6821057.385412</Data></Cell>
    <Cell><Data ss:Type="String">1.48275</Data></Cell>
    <Cell><Data ss:Type="String">48.480082</Data></Cell>
   </Row>
   <Row ss:AutoFitHeight="0">
    <Cell><Data ss:Type="String">587631.38007</Data></Cell>
    <Cell><Data ss:Type="String">6821254.404676</Data></Cell>
    <Cell><Data ss:Type="String">1.479386</Data></Cell>
    <Cell><Data ss:Type="String">48.481812</Data></Cell>
   </Row>
   <Row ss:AutoFitHeight="0">
    <Cell><Data ss:Type="String">587596.796544</Data></Cell>
    <Cell><Data ss:Type="String">6821569.199601</Data></Cell>
    <Cell><Data ss:Type="String">1.478836</Data></Cell>
    <Cell><Data ss:Type="String">48.484637</Data></Cell>
   </Row>
   <Row ss:AutoFitHeight="0">
    <Cell><Data ss:Type="String">587522.789583</Data></Cell>
    <Cell><Data ss:Type="String">6821624.814275</Data></Cell>
    <Cell><Data ss:Type="String">1.47782</Data></Cell>
    <Cell><Data ss:Type="String">48.485124</Data></Cell>
   </Row>
   <Row ss:AutoFitHeight="0">
    <Cell><Data ss:Type="String">587539.366797</Data></Cell>
    <Cell><Data ss:Type="String">6821647.27134</Data></Cell>
    <Cell><Data ss:Type="String">1.478039</Data></Cell>
    <Cell><Data ss:Type="String">48.485329</Data></Cell>
   </Row>
   <Row ss:AutoFitHeight="0">
    <Cell><Data ss:Type="String">587529.237192</Data></Cell>
    <Cell><Data ss:Type="String">6821680.017923</Data></Cell>
    <Cell><Data ss:Type="String">1.477893</Data></Cell>
    <Cell><Data ss:Type="String">48.485622</Data></Cell>
   </Row>
   <Row ss:AutoFitHeight="0">
    <Cell><Data ss:Type="String">587216.564732</Data></Cell>
    <Cell><Data ss:Type="String">6821564.227634</Data></Cell>
    <Cell><Data ss:Type="String">1.473693</Data></Cell>
    <Cell><Data ss:Type="String">48.484526</Data></Cell>
   </Row>
   <Row ss:AutoFitHeight="0">
    <Cell><Data ss:Type="String">587209.243392</Data></Cell>
    <Cell><Data ss:Type="String">6821546.35477</Data></Cell>
    <Cell><Data ss:Type="String">1.473598</Data></Cell>
    <Cell><Data ss:Type="String">48.484364</Data></Cell>
   </Row>
   <Row ss:AutoFitHeight="0">
    <Cell><Data ss:Type="String">587117.674095</Data></Cell>
    <Cell><Data ss:Type="String">6821615.297674</Data></Cell>
    <Cell><Data ss:Type="String">1.472341</Data></Cell>
    <Cell><Data ss:Type="String">48.484968</Data></Cell>
   </Row>
   <Row ss:AutoFitHeight="0">
    <Cell><Data ss:Type="String">587109.509378</Data></Cell>
    <Cell><Data ss:Type="String">6821632.929614</Data></Cell>
    <Cell><Data ss:Type="String">1.472226</Data></Cell>
    <Cell><Data ss:Type="String">48.485126</Data></Cell>
   </Row>
   <Row ss:AutoFitHeight="0">
    <Cell><Data ss:Type="String">587026.413827</Data></Cell>
    <Cell><Data ss:Type="String">6821710.329699</Data></Cell>
    <Cell><Data ss:Type="String">1.471082</Data></Cell>
    <Cell><Data ss:Type="String">48.485807</Data></Cell>
   </Row>
   <Row ss:AutoFitHeight="0">
    <Cell><Data ss:Type="String">586999.261214</Data></Cell>
    <Cell><Data ss:Type="String">6821516.841495</Data></Cell>
    <Cell><Data ss:Type="String">1.470765</Data></Cell>
    <Cell><Data ss:Type="String">48.484062</Data></Cell>
   </Row>
   <Row ss:AutoFitHeight="0">
    <Cell><Data ss:Type="String">587339.022759</Data></Cell>
    <Cell><Data ss:Type="String">6821523.698723</Data></Cell>
    <Cell><Data ss:Type="String">1.47536</Data></Cell>
    <Cell><Data ss:Type="String">48.484183</Data></Cell>
   </Row>
   <Row ss:AutoFitHeight="0">
    <Cell><Data ss:Type="String">587366.520727</Data></Cell>
    <Cell><Data ss:Type="String">6821519.06644</Data></Cell>
    <Cell><Data ss:Type="String">1.475733</Data></Cell>
    <Cell><Data ss:Type="String">48.484146</Data></Cell>
   </Row>
   <Row ss:AutoFitHeight="0">
    <Cell><Data ss:Type="String">587201.76851</Data></Cell>
    <Cell><Data ss:Type="String">6821419.926001</Data></Cell>
    <Cell><Data ss:Type="String">1.47353</Data></Cell>
    <Cell><Data ss:Type="String">48.483226</Data></Cell>
   </Row>
   <Row ss:AutoFitHeight="0">
    <Cell><Data ss:Type="String">587139.211176</Data></Cell>
    <Cell><Data ss:Type="String">6821396.394987</Data></Cell>
    <Cell><Data ss:Type="String">1.47269</Data></Cell>
    <Cell><Data ss:Type="String">48.483003</Data></Cell>
   </Row>
   <Row ss:AutoFitHeight="0">
    <Cell><Data ss:Type="String">587094.501035</Data></Cell>
    <Cell><Data ss:Type="String">6821368.958352</Data></Cell>
    <Cell><Data ss:Type="String">1.472092</Data></Cell>
    <Cell><Data ss:Type="String">48.482749</Data></Cell>
   </Row>
   <Row ss:AutoFitHeight="0">
    <Cell><Data ss:Type="String">587124.130442</Data></Cell>
    <Cell><Data ss:Type="String">6821411.066131</Data></Cell>
    <Cell><Data ss:Type="String">1.472482</Data></Cell>
    <Cell><Data ss:Type="String">48.483133</Data></Cell>
   </Row>
   <Row ss:AutoFitHeight="0">
    <Cell><Data ss:Type="String">587268.250093</Data></Cell>
    <Cell><Data ss:Type="String">6821371.478741</Data></Cell>
    <Cell><Data ss:Type="String">1.474442</Data></Cell>
    <Cell><Data ss:Type="String">48.482802</Data></Cell>
   </Row>
   <Row ss:AutoFitHeight="0">
    <Cell><Data ss:Type="String">587280.910177</Data></Cell>
    <Cell><Data ss:Type="String">6821317.444257</Data></Cell>
    <Cell><Data ss:Type="String">1.474628</Data></Cell>
    <Cell><Data ss:Type="String">48.482318</Data></Cell>
   </Row>
   <Row ss:AutoFitHeight="0">
    <Cell><Data ss:Type="String">587329.209665</Data></Cell>
    <Cell><Data ss:Type="String">6821329.939469</Data></Cell>
    <Cell><Data ss:Type="String">1.475278</Data></Cell>
    <Cell><Data ss:Type="String">48.482439</Data></Cell>
   </Row>
   <Row ss:AutoFitHeight="0">
    <Cell><Data ss:Type="String">587340.986135</Data></Cell>
    <Cell><Data ss:Type="String">6821328.603336</Data></Cell>
    <Cell><Data ss:Type="String">1.475438</Data></Cell>
    <Cell><Data ss:Type="String">48.482429</Data></Cell>
   </Row>
   <Row ss:AutoFitHeight="0">
    <Cell><Data ss:Type="String">587394.160002</Data></Cell>
    <Cell><Data ss:Type="String">6821324.034459</Data></Cell>
    <Cell><Data ss:Type="String">1.476158</Data></Cell>
    <Cell><Data ss:Type="String">48.482397</Data></Cell>
   </Row>
   <Row ss:AutoFitHeight="0">
    <Cell><Data ss:Type="String">587418.187521</Data></Cell>
    <Cell><Data ss:Type="String">6821330.216896</Data></Cell>
    <Cell><Data ss:Type="String">1.476482</Data></Cell>
    <Cell><Data ss:Type="String">48.482456</Data></Cell>
   </Row>
   <Row ss:AutoFitHeight="0">
    <Cell><Data ss:Type="String">587419.165088</Data></Cell>
    <Cell><Data ss:Type="String">6821330.794085</Data></Cell>
    <Cell><Data ss:Type="String">1.476495</Data></Cell>
    <Cell><Data ss:Type="String">48.482462</Data></Cell>
   </Row>
   <Row ss:AutoFitHeight="0">
    <Cell><Data ss:Type="String">587445.905662</Data></Cell>
    <Cell><Data ss:Type="String">6821320.259532</Data></Cell>
    <Cell><Data ss:Type="String">1.476859</Data></Cell>
    <Cell><Data ss:Type="String">48.482372</Data></Cell>
   </Row>
   <Row ss:AutoFitHeight="0">
    <Cell><Data ss:Type="String">587514.45292</Data></Cell>
    <Cell><Data ss:Type="String">6821319.348284</Data></Cell>
    <Cell><Data ss:Type="String">1.477787</Data></Cell>
    <Cell><Data ss:Type="String">48.482375</Data></Cell>
   </Row>
   <Row ss:AutoFitHeight="0">
    <Cell><Data ss:Type="String">587329.329453</Data></Cell>
    <Cell><Data ss:Type="String">6821217.128896</Data></Cell>
    <Cell><Data ss:Type="String">1.475309</Data></Cell>
    <Cell><Data ss:Type="String">48.481424</Data></Cell>
   </Row>
   <Row ss:AutoFitHeight="0">
    <Cell><Data ss:Type="String">587336.87151</Data></Cell>
    <Cell><Data ss:Type="String">6821117.773087</Data></Cell>
    <Cell><Data ss:Type="String">1.475437</Data></Cell>
    <Cell><Data ss:Type="String">48.480532</Data></Cell>
   </Row>
   <Row ss:AutoFitHeight="0">
    <Cell><Data ss:Type="String">587451.107462</Data></Cell>
    <Cell><Data ss:Type="String">6821219.608636</Data></Cell>
    <Cell><Data ss:Type="String">1.476956</Data></Cell>
    <Cell><Data ss:Type="String">48.481467</Data></Cell>
   </Row>
   <Row ss:AutoFitHeight="0">
    <Cell><Data ss:Type="String">587452.299913</Data></Cell>
    <Cell><Data ss:Type="String">6821214.943843</Data></Cell>
    <Cell><Data ss:Type="String">1.476973</Data></Cell>
    <Cell><Data ss:Type="String">48.481426</Data></Cell>
   </Row>
   <Row ss:AutoFitHeight="0">
    <Cell><Data ss:Type="String">587459.883014</Data></Cell>
    <Cell><Data ss:Type="String">6821158.398128</Data></Cell>
    <Cell><Data ss:Type="String">1.477091</Data></Cell>
    <Cell><Data ss:Type="String">48.480918</Data></Cell>
   </Row>
   <Row ss:AutoFitHeight="0">
    <Cell><Data ss:Type="String">587478.022014</Data></Cell>
    <Cell><Data ss:Type="String">6821058.081551</Data></Cell>
    <Cell><Data ss:Type="String">1.477362</Data></Cell>
    <Cell><Data ss:Type="String">48.480019</Data></Cell>
   </Row>
   <Row ss:AutoFitHeight="0">
    <Cell><Data ss:Type="String">587445.410921</Data></Cell>
    <Cell><Data ss:Type="String">6820952.567208</Data></Cell>
    <Cell><Data ss:Type="String">1.476949</Data></Cell>
    <Cell><Data ss:Type="String">48.479064</Data></Cell>
   </Row>
   <Row ss:AutoFitHeight="0">
    <Cell><Data ss:Type="String">587413.488035</Data></Cell>
    <Cell><Data ss:Type="String">6820947.00642</Data></Cell>
    <Cell><Data ss:Type="String">1.476518</Data></Cell>
    <Cell><Data ss:Type="String">48.479009</Data></Cell>
   </Row>
   <Row ss:AutoFitHeight="0">
    <Cell><Data ss:Type="String">587439.900363</Data></Cell>
    <Cell><Data ss:Type="String">6820949.869296</Data></Cell>
    <Cell><Data ss:Type="String">1.476875</Data></Cell>
    <Cell><Data ss:Type="String">48.479039</Data></Cell>
   </Row>
   <Row ss:AutoFitHeight="0">
    <Cell><Data ss:Type="String">587505.927076</Data></Cell>
    <Cell><Data ss:Type="String">6820868.777683</Data></Cell>
    <Cell><Data ss:Type="String">1.477789</Data></Cell>
    <Cell><Data ss:Type="String">48.478321</Data></Cell>
   </Row>
   <Row ss:AutoFitHeight="0">
    <Cell><Data ss:Type="String">587514.52954</Data></Cell>
    <Cell><Data ss:Type="String">6820829.38063</Data></Cell>
    <Cell><Data ss:Type="String">1.477916</Data></Cell>
    <Cell><Data ss:Type="String">48.477968</Data></Cell>
   </Row>
   <Row ss:AutoFitHeight="0">
    <Cell><Data ss:Type="String">587526.704937</Data></Cell>
    <Cell><Data ss:Type="String">6820765.757735</Data></Cell>
    <Cell><Data ss:Type="String">1.478097</Data></Cell>
    <Cell><Data ss:Type="String">48.477398</Data></Cell>
   </Row>
   <Row ss:AutoFitHeight="0">
    <Cell><Data ss:Type="String">587650.138431</Data></Cell>
    <Cell><Data ss:Type="String">6820456.63393</Data></Cell>
    <Cell><Data ss:Type="String">1.479847</Data></Cell>
    <Cell><Data ss:Type="String">48.474639</Data></Cell>
   </Row>
   <Row ss:AutoFitHeight="0">
    <Cell><Data ss:Type="String">587545.674984</Data></Cell>
    <Cell><Data ss:Type="String">6820492.037258</Data></Cell>
    <Cell><Data ss:Type="String">1.478425</Data></Cell>
    <Cell><Data ss:Type="String">48.47494</Data></Cell>
   </Row>
   <Row ss:AutoFitHeight="0">
    <Cell><Data ss:Type="String">587527.981037</Data></Cell>
    <Cell><Data ss:Type="String">6820504.073803</Data></Cell>
    <Cell><Data ss:Type="String">1.478183</Data></Cell>
    <Cell><Data ss:Type="String">48.475045</Data></Cell>
   </Row>
   <Row ss:AutoFitHeight="0">
    <Cell><Data ss:Type="String">587524.937196</Data></Cell>
    <Cell><Data ss:Type="String">6820555.432798</Data></Cell>
    <Cell><Data ss:Type="String">1.478128</Data></Cell>
    <Cell><Data ss:Type="String">48.475506</Data></Cell>
   </Row>
   <Row ss:AutoFitHeight="0">
    <Cell><Data ss:Type="String">587533.901575</Data></Cell>
    <Cell><Data ss:Type="String">6820562.424947</Data></Cell>
    <Cell><Data ss:Type="String">1.478248</Data></Cell>
    <Cell><Data ss:Type="String">48.475571</Data></Cell>
   </Row>
   <Row ss:AutoFitHeight="0">
    <Cell><Data ss:Type="String">587758.890909</Data></Cell>
    <Cell><Data ss:Type="String">6820502.403983</Data></Cell>
    <Cell><Data ss:Type="String">1.481307</Data></Cell>
    <Cell><Data ss:Type="String">48.47507</Data></Cell>
   </Row>
   <Row ss:AutoFitHeight="0">
    <Cell><Data ss:Type="String">587709.939886</Data></Cell>
    <Cell><Data ss:Type="String">6820595.761066</Data></Cell>
    <Cell><Data ss:Type="String">1.48062</Data></Cell>
    <Cell><Data ss:Type="String">48.475901</Data></Cell>
   </Row>
   <Row ss:AutoFitHeight="0">
    <Cell><Data ss:Type="String">587712.677536</Data></Cell>
    <Cell><Data ss:Type="String">6820615.353277</Data></Cell>
    <Cell><Data ss:Type="String">1.480652</Data></Cell>
    <Cell><Data ss:Type="String">48.476078</Data></Cell>
   </Row>
   <Row ss:AutoFitHeight="0">
    <Cell><Data ss:Type="String">587709.523116</Data></Cell>
    <Cell><Data ss:Type="String">6820634.956963</Data></Cell>
    <Cell><Data ss:Type="String">1.480604</Data></Cell>
    <Cell><Data ss:Type="String">48.476254</Data></Cell>
   </Row>
   <Row ss:AutoFitHeight="0">
    <Cell><Data ss:Type="String">587720.530403</Data></Cell>
    <Cell><Data ss:Type="String">6820681.480925</Data></Cell>
    <Cell><Data ss:Type="String">1.480741</Data></Cell>
    <Cell><Data ss:Type="String">48.476674</Data></Cell>
   </Row>
   <Row ss:AutoFitHeight="0">
    <Cell><Data ss:Type="String">587740.150808</Data></Cell>
    <Cell><Data ss:Type="String">6820668.138577</Data></Cell>
    <Cell><Data ss:Type="String">1.48101</Data></Cell>
    <Cell><Data ss:Type="String">48.476557</Data></Cell>
   </Row>
   <Row ss:AutoFitHeight="0">
    <Cell><Data ss:Type="String">587778.560746</Data></Cell>
    <Cell><Data ss:Type="String">6820640.123553</Data></Cell>
    <Cell><Data ss:Type="String">1.481537</Data></Cell>
    <Cell><Data ss:Type="String">48.476312</Data></Cell>
   </Row>
   <Row ss:AutoFitHeight="0">
    <Cell><Data ss:Type="String">587831.553126</Data></Cell>
    <Cell><Data ss:Type="String">6820593.869795</Data></Cell>
    <Cell><Data ss:Type="String">1.482266</Data></Cell>
    <Cell><Data ss:Type="String">48.475905</Data></Cell>
   </Row>
   <Row ss:AutoFitHeight="0">
    <Cell><Data ss:Type="String">587941.869368</Data></Cell>
    <Cell><Data ss:Type="String">6820514.785898</Data></Cell>
    <Cell><Data ss:Type="String">1.483779</Data></Cell>
    <Cell><Data ss:Type="String">48.475213</Data></Cell>
   </Row>
   <Row ss:AutoFitHeight="0">
    <Cell><Data ss:Type="String">587957.939265</Data></Cell>
    <Cell><Data ss:Type="String">6820533.328479</Data></Cell>
    <Cell><Data ss:Type="String">1.483991</Data></Cell>
    <Cell><Data ss:Type="String">48.475382</Data></Cell>
   </Row>
   <Row ss:AutoFitHeight="0">
    <Cell><Data ss:Type="String">587963.225912</Data></Cell>
    <Cell><Data ss:Type="String">6820548.239344</Data></Cell>
    <Cell><Data ss:Type="String">1.484059</Data></Cell>
    <Cell><Data ss:Type="String">48.475517</Data></Cell>
   </Row>
   <Row ss:AutoFitHeight="0">
    <Cell><Data ss:Type="String">587694.497153</Data></Cell>
    <Cell><Data ss:Type="String">6820815.867545</Data></Cell>
    <Cell><Data ss:Type="String">1.480354</Data></Cell>
    <Cell><Data ss:Type="String">48.477878</Data></Cell>
   </Row>
   <Row ss:AutoFitHeight="0">
    <Cell><Data ss:Type="String">587686.822454</Data></Cell>
    <Cell><Data ss:Type="String">6820876.484964</Data></Cell>
    <Cell><Data ss:Type="String">1.480234</Data></Cell>
    <Cell><Data ss:Type="String">48.478422</Data></Cell>
   </Row>
   <Row ss:AutoFitHeight="0">
    <Cell><Data ss:Type="String">587687.420096</Data></Cell>
    <Cell><Data ss:Type="String">6820877.600704</Data></Cell>
    <Cell><Data ss:Type="String">1.480242</Data></Cell>
    <Cell><Data ss:Type="String">48.478432</Data></Cell>
   </Row>
   <Row ss:AutoFitHeight="0">
    <Cell><Data ss:Type="String">587685.239545</Data></Cell>
    <Cell><Data ss:Type="String">6820889.850889</Data></Cell>
    <Cell><Data ss:Type="String">1.480209</Data></Cell>
    <Cell><Data ss:Type="String">48.478542</Data></Cell>
   </Row>
   <Row ss:AutoFitHeight="0">
    <Cell><Data ss:Type="String">587678.059233</Data></Cell>
    <Cell><Data ss:Type="String">6820940.097449</Data></Cell>
    <Cell><Data ss:Type="String">1.480099</Data></Cell>
    <Cell><Data ss:Type="String">48.478993</Data></Cell>
   </Row>
   <Row ss:AutoFitHeight="0">
    <Cell><Data ss:Type="String">587679.035055</Data></Cell>
    <Cell><Data ss:Type="String">6820940.582064</Data></Cell>
    <Cell><Data ss:Type="String">1.480112</Data></Cell>
    <Cell><Data ss:Type="String">48.478997</Data></Cell>
   </Row>
   <Row ss:AutoFitHeight="0">
    <Cell><Data ss:Type="String">587676.674656</Data></Cell>
    <Cell><Data ss:Type="String">6820956.041419</Data></Cell>
    <Cell><Data ss:Type="String">1.480076</Data></Cell>
    <Cell><Data ss:Type="String">48.479136</Data></Cell>
   </Row>
   <Row ss:AutoFitHeight="0">
    <Cell><Data ss:Type="String">587672.329846</Data></Cell>
    <Cell><Data ss:Type="String">6820976.560626</Data></Cell>
    <Cell><Data ss:Type="String">1.480012</Data></Cell>
    <Cell><Data ss:Type="String">48.47932</Data></Cell>
   </Row>
   <Row ss:AutoFitHeight="0">
    <Cell><Data ss:Type="String">587668.043416</Data></Cell>
    <Cell><Data ss:Type="String">6821006.5414</Data></Cell>
    <Cell><Data ss:Type="String">1.479946</Data></Cell>
    <Cell><Data ss:Type="String">48.479589</Data></Cell>
   </Row>
   <Row ss:AutoFitHeight="0">
    <Cell><Data ss:Type="String">587664.441025</Data></Cell>
    <Cell><Data ss:Type="String">6821033.111836</Data></Cell>
    <Cell><Data ss:Type="String">1.479891</Data></Cell>
    <Cell><Data ss:Type="String">48.479827</Data></Cell>
   </Row>
   <Row ss:AutoFitHeight="0">
    <Cell><Data ss:Type="String">587565.542599</Data></Cell>
    <Cell><Data ss:Type="String">6820987.34203</Data></Cell>
    <Cell><Data ss:Type="String">1.478565</Data></Cell>
    <Cell><Data ss:Type="String">48.479398</Data></Cell>
   </Row>
   <Row ss:AutoFitHeight="0">
    <Cell><Data ss:Type="String">587625.729198</Data></Cell>
    <Cell><Data ss:Type="String">6820953.603601</Data></Cell>
    <Cell><Data ss:Type="String">1.479388</Data></Cell>
    <Cell><Data ss:Type="String">48.479105</Data></Cell>
   </Row>
   <Row ss:AutoFitHeight="0">
    <Cell><Data ss:Type="String">587651.924548</Data></Cell>
    <Cell><Data ss:Type="String">6819976.513021</Data></Cell>
    <Cell><Data ss:Type="String">1.479997</Data></Cell>
    <Cell><Data ss:Type="String">48.470321</Data></Cell>
   </Row>
   <Row ss:AutoFitHeight="0">
    <Cell><Data ss:Type="String">587615.467193</Data></Cell>
    <Cell><Data ss:Type="String">6819920.454764</Data></Cell>
    <Cell><Data ss:Type="String">1.479518</Data></Cell>
    <Cell><Data ss:Type="String">48.469811</Data></Cell>
   </Row>
   <Row ss:AutoFitHeight="0">
    <Cell><Data ss:Type="String">587656.117848</Data></Cell>
    <Cell><Data ss:Type="String">6819980.916535</Data></Cell>
    <Cell><Data ss:Type="String">1.480052</Data></Cell>
    <Cell><Data ss:Type="String">48.470362</Data></Cell>
   </Row>
   <Row ss:AutoFitHeight="0">
    <Cell><Data ss:Type="String">587610.704302</Data></Cell>
    <Cell><Data ss:Type="String">6820193.115732</Data></Cell>
    <Cell><Data ss:Type="String">1.479383</Data></Cell>
    <Cell><Data ss:Type="String">48.472262</Data></Cell>
   </Row>
   <Row ss:AutoFitHeight="0">
    <Cell><Data ss:Type="String">587546.488075</Data></Cell>
    <Cell><Data ss:Type="String">6820208.834046</Data></Cell>
    <Cell><Data ss:Type="String">1.47851</Data></Cell>
    <Cell><Data ss:Type="String">48.472393</Data></Cell>
   </Row>
   <Row ss:AutoFitHeight="0">
    <Cell><Data ss:Type="String">587545.749451</Data></Cell>
    <Cell><Data ss:Type="String">6820214.889048</Data></Cell>
    <Cell><Data ss:Type="String">1.478498</Data></Cell>
    <Cell><Data ss:Type="String">48.472447</Data></Cell>
   </Row>
   <Row ss:AutoFitHeight="0">
    <Cell><Data ss:Type="String">587565.231577</Data></Cell>
    <Cell><Data ss:Type="String">6820328.083831</Data></Cell>
    <Cell><Data ss:Type="String">1.478732</Data></Cell>
    <Cell><Data ss:Type="String">48.473468</Data></Cell>
   </Row>
   <Row ss:AutoFitHeight="0">
    <Cell><Data ss:Type="String">587467.103501</Data></Cell>
    <Cell><Data ss:Type="String">6820187.961669</Data></Cell>
    <Cell><Data ss:Type="String">1.477442</Data></Cell>
    <Cell><Data ss:Type="String">48.472191</Data></Cell>
   </Row>
   <Row ss:AutoFitHeight="0">
    <Cell><Data ss:Type="String">587436.624487</Data></Cell>
    <Cell><Data ss:Type="String">6820227.913352</Data></Cell>
    <Cell><Data ss:Type="String">1.477019</Data></Cell>
    <Cell><Data ss:Type="String">48.472545</Data></Cell>
   </Row>
   <Row ss:AutoFitHeight="0">
    <Cell><Data ss:Type="String">587392.741698</Data></Cell>
    <Cell><Data ss:Type="String">6820241.480836</Data></Cell>
    <Cell><Data ss:Type="String">1.476422</Data></Cell>
    <Cell><Data ss:Type="String">48.47266</Data></Cell>
   </Row>
   <Row ss:AutoFitHeight="0">
    <Cell><Data ss:Type="String">587366.939556</Data></Cell>
    <Cell><Data ss:Type="String">6820246.629831</Data></Cell>
    <Cell><Data ss:Type="String">1.476071</Data></Cell>
    <Cell><Data ss:Type="String">48.472701</Data></Cell>
   </Row>
   <Row ss:AutoFitHeight="0">
    <Cell><Data ss:Type="String">587331.959284</Data></Cell>
    <Cell><Data ss:Type="String">6820258.478697</Data></Cell>
    <Cell><Data ss:Type="String">1.475595</Data></Cell>
    <Cell><Data ss:Type="String">48.472802</Data></Cell>
   </Row>
   <Row ss:AutoFitHeight="0">
    <Cell><Data ss:Type="String">587234.002193</Data></Cell>
    <Cell><Data ss:Type="String">6820307.449392</Data></Cell>
    <Cell><Data ss:Type="String">1.474257</Data></Cell>
    <Cell><Data ss:Type="String">48.473225</Data></Cell>
   </Row>
   <Row ss:AutoFitHeight="0">
    <Cell><Data ss:Type="String">587137.827999</Data></Cell>
    <Cell><Data ss:Type="String">6820380.917937</Data></Cell>
    <Cell><Data ss:Type="String">1.472937</Data></Cell>
    <Cell><Data ss:Type="String">48.473869</Data></Cell>
   </Row>
   <Row ss:AutoFitHeight="0">
    <Cell><Data ss:Type="String">587144.176018</Data></Cell>
    <Cell><Data ss:Type="String">6820372.731518</Data></Cell>
    <Cell><Data ss:Type="String">1.473025</Data></Cell>
    <Cell><Data ss:Type="String">48.473797</Data></Cell>
   </Row>
   <Row ss:AutoFitHeight="0">
    <Cell><Data ss:Type="String">587080.902577</Data></Cell>
    <Cell><Data ss:Type="String">6820419.406634</Data></Cell>
    <Cell><Data ss:Type="String">1.472157</Data></Cell>
    <Cell><Data ss:Type="String">48.474206</Data></Cell>
   </Row>
   <Row ss:AutoFitHeight="0">
    <Cell><Data ss:Type="String">586981.587082</Data></Cell>
    <Cell><Data ss:Type="String">6820483.973224</Data></Cell>
    <Cell><Data ss:Type="String">1.470797</Data></Cell>
    <Cell><Data ss:Type="String">48.474769</Data></Cell>
   </Row>
   <Row ss:AutoFitHeight="0">
    <Cell><Data ss:Type="String">586954.107903</Data></Cell>
    <Cell><Data ss:Type="String">6820594.802509</Data></Cell>
    <Cell><Data ss:Type="String">1.470396</Data></Cell>
    <Cell><Data ss:Type="String">48.475761</Data></Cell>
   </Row>
   <Row ss:AutoFitHeight="0">
    <Cell><Data ss:Type="String">586903.081387</Data></Cell>
    <Cell><Data ss:Type="String">6820559.28093</Data></Cell>
    <Cell><Data ss:Type="String">1.469715</Data></Cell>
    <Cell><Data ss:Type="String">48.475433</Data></Cell>
   </Row>
   <Row ss:AutoFitHeight="0">
    <Cell><Data ss:Type="String">586892.464506</Data></Cell>
    <Cell><Data ss:Type="String">6820559.7832</Data></Cell>
    <Cell><Data ss:Type="String">1.469571</Data></Cell>
    <Cell><Data ss:Type="String">48.475435</Data></Cell>
   </Row>
   <Row ss:AutoFitHeight="0">
    <Cell><Data ss:Type="String">586710.21738</Data></Cell>
    <Cell><Data ss:Type="String">6820538.587303</Data></Cell>
    <Cell><Data ss:Type="String">1.467112</Data></Cell>
    <Cell><Data ss:Type="String">48.475213</Data></Cell>
   </Row>
   <Row ss:AutoFitHeight="0">
    <Cell><Data ss:Type="String">586687.121173</Data></Cell>
    <Cell><Data ss:Type="String">6820604.502477</Data></Cell>
    <Cell><Data ss:Type="String">1.466782</Data></Cell>
    <Cell><Data ss:Type="String">48.475802</Data></Cell>
   </Row>
   <Row ss:AutoFitHeight="0">
    <Cell><Data ss:Type="String">586667.19048</Data></Cell>
    <Cell><Data ss:Type="String">6820624.420248</Data></Cell>
    <Cell><Data ss:Type="String">1.466507</Data></Cell>
    <Cell><Data ss:Type="String">48.475978</Data></Cell>
   </Row>
   <Row ss:AutoFitHeight="0">
    <Cell><Data ss:Type="String">586466.513633</Data></Cell>
    <Cell><Data ss:Type="String">6820598.287269</Data></Cell>
    <Cell><Data ss:Type="String">1.463799</Data></Cell>
    <Cell><Data ss:Type="String">48.475707</Data></Cell>
   </Row>
   <Row ss:AutoFitHeight="0">
    <Cell><Data ss:Type="String">586500.570998</Data></Cell>
    <Cell><Data ss:Type="String">6820692.091065</Data></Cell>
    <Cell><Data ss:Type="String">1.464235</Data></Cell>
    <Cell><Data ss:Type="String">48.476557</Data></Cell>
   </Row>
   <Row ss:AutoFitHeight="0">
    <Cell><Data ss:Type="String">586299.001214</Data></Cell>
    <Cell><Data ss:Type="String">6820829.605174</Data></Cell>
    <Cell><Data ss:Type="String">1.461472</Data></Cell>
    <Cell><Data ss:Type="String">48.477759</Data></Cell>
   </Row>
   <Row ss:AutoFitHeight="0">
    <Cell><Data ss:Type="String">586617.254694</Data></Cell>
    <Cell><Data ss:Type="String">6820590.266614</Data></Cell>
    <Cell><Data ss:Type="String">1.46584</Data></Cell>
    <Cell><Data ss:Type="String">48.475662</Data></Cell>
   </Row>
   <Row ss:AutoFitHeight="0">
    <Cell><Data ss:Type="String">586595.483838</Data></Cell>
    <Cell><Data ss:Type="String">6820563.629617</Data></Cell>
    <Cell><Data ss:Type="String">1.465553</Data></Cell>
    <Cell><Data ss:Type="String">48.475418</Data></Cell>
   </Row>
   <Row ss:AutoFitHeight="0">
    <Cell><Data ss:Type="String">586949.775569</Data></Cell>
    <Cell><Data ss:Type="String">6819926.573996</Data></Cell>
    <Cell><Data ss:Type="String">1.470512</Data></Cell>
    <Cell><Data ss:Type="String">48.46975</Data></Cell>
   </Row>
   <Row ss:AutoFitHeight="0">
    <Cell><Data ss:Type="String">586947.317889</Data></Cell>
    <Cell><Data ss:Type="String">6819926.380717</Data></Cell>
    <Cell><Data ss:Type="String">1.470479</Data></Cell>
    <Cell><Data ss:Type="String">48.469748</Data></Cell>
   </Row>
   <Row ss:AutoFitHeight="0">
    <Cell><Data ss:Type="String">586943.133082</Data></Cell>
    <Cell><Data ss:Type="String">6819936.841657</Data></Cell>
    <Cell><Data ss:Type="String">1.47042</Data></Cell>
    <Cell><Data ss:Type="String">48.469841</Data></Cell>
   </Row>
   <Row ss:AutoFitHeight="0">
    <Cell><Data ss:Type="String">586941.847245</Data></Cell>
    <Cell><Data ss:Type="String">6819951.712159</Data></Cell>
    <Cell><Data ss:Type="String">1.470399</Data></Cell>
    <Cell><Data ss:Type="String">48.469975</Data></Cell>
   </Row>
   <Row ss:AutoFitHeight="0">
    <Cell><Data ss:Type="String">586963.179351</Data></Cell>
    <Cell><Data ss:Type="String">6820011.34219</Data></Cell>
    <Cell><Data ss:Type="String">1.470672</Data></Cell>
    <Cell><Data ss:Type="String">48.470515</Data></Cell>
   </Row>
   <Row ss:AutoFitHeight="0">
    <Cell><Data ss:Type="String">586959.471294</Data></Cell>
    <Cell><Data ss:Type="String">6820011.861825</Data></Cell>
    <Cell><Data ss:Type="String">1.470621</Data></Cell>
    <Cell><Data ss:Type="String">48.470519</Data></Cell>
   </Row>
   <Row ss:AutoFitHeight="0">
    <Cell><Data ss:Type="String">587018.314509</Data></Cell>
    <Cell><Data ss:Type="String">6820051.126881</Data></Cell>
    <Cell><Data ss:Type="String">1.471407</Data></Cell>
    <Cell><Data ss:Type="String">48.470882</Data></Cell>
   </Row>
   <Row ss:AutoFitHeight="0">
    <Cell><Data ss:Type="String">587020.665358</Data></Cell>
    <Cell><Data ss:Type="String">6820050.599588</Data></Cell>
    <Cell><Data ss:Type="String">1.471439</Data></Cell>
    <Cell><Data ss:Type="String">48.470878</Data></Cell>
   </Row>
   <Row ss:AutoFitHeight="0">
    <Cell><Data ss:Type="String">586850.941193</Data></Cell>
    <Cell><Data ss:Type="String">6819999.147349</Data></Cell>
    <Cell><Data ss:Type="String">1.469157</Data></Cell>
    <Cell><Data ss:Type="String">48.470386</Data></Cell>
   </Row>
   <Row ss:AutoFitHeight="0">
    <Cell><Data ss:Type="String">586850.502537</Data></Cell>
    <Cell><Data ss:Type="String">6819998.893346</Data></Cell>
    <Cell><Data ss:Type="String">1.469151</Data></Cell>
    <Cell><Data ss:Type="String">48.470383</Data></Cell>
   </Row>
   <Row ss:AutoFitHeight="0">
    <Cell><Data ss:Type="String">586849.350076</Data></Cell>
    <Cell><Data ss:Type="String">6819998.906427</Data></Cell>
    <Cell><Data ss:Type="String">1.469135</Data></Cell>
    <Cell><Data ss:Type="String">48.470383</Data></Cell>
   </Row>
   <Row ss:AutoFitHeight="0">
    <Cell><Data ss:Type="String">586717.49577</Data></Cell>
    <Cell><Data ss:Type="String">6819999.994484</Data></Cell>
    <Cell><Data ss:Type="String">1.467351</Data></Cell>
    <Cell><Data ss:Type="String">48.47037</Data></Cell>
   </Row>
   <Row ss:AutoFitHeight="0">
    <Cell><Data ss:Type="String">586702.986645</Data></Cell>
    <Cell><Data ss:Type="String">6820025.408997</Data></Cell>
    <Cell><Data ss:Type="String">1.467148</Data></Cell>
    <Cell><Data ss:Type="String">48.470596</Data></Cell>
   </Row>
   <Row ss:AutoFitHeight="0">
    <Cell><Data ss:Type="String">586678.550156</Data></Cell>
    <Cell><Data ss:Type="String">6820069.012039</Data></Cell>
    <Cell><Data ss:Type="String">1.466806</Data></Cell>
    <Cell><Data ss:Type="String">48.470984</Data></Cell>
   </Row>
   <Row ss:AutoFitHeight="0">
    <Cell><Data ss:Type="String">586656.700834</Data></Cell>
    <Cell><Data ss:Type="String">6820104.773086</Data></Cell>
    <Cell><Data ss:Type="String">1.466502</Data></Cell>
    <Cell><Data ss:Type="String">48.471302</Data></Cell>
   </Row>
   <Row ss:AutoFitHeight="0">
    <Cell><Data ss:Type="String">586654.833182</Data></Cell>
    <Cell><Data ss:Type="String">6820163.024466</Data></Cell>
    <Cell><Data ss:Type="String">1.466461</Data></Cell>
    <Cell><Data ss:Type="String">48.471825</Data></Cell>
   </Row>
   <Row ss:AutoFitHeight="0">
    <Cell><Data ss:Type="String">586790.061789</Data></Cell>
    <Cell><Data ss:Type="String">6820084.682757</Data></Cell>
    <Cell><Data ss:Type="String">1.468311</Data></Cell>
    <Cell><Data ss:Type="String">48.471144</Data></Cell>
   </Row>
   <Row ss:AutoFitHeight="0">
    <Cell><Data ss:Type="String">586876.59105</Data></Cell>
    <Cell><Data ss:Type="String">6820074.002236</Data></Cell>
    <Cell><Data ss:Type="String">1.469484</Data></Cell>
    <Cell><Data ss:Type="String">48.471063</Data></Cell>
   </Row>
   <Row ss:AutoFitHeight="0">
    <Cell><Data ss:Type="String">586848.51897</Data></Cell>
    <Cell><Data ss:Type="String">6820136.612693</Data></Cell>
    <Cell><Data ss:Type="String">1.469088</Data></Cell>
    <Cell><Data ss:Type="String">48.471622</Data></Cell>
   </Row>
   <Row ss:AutoFitHeight="0">
    <Cell><Data ss:Type="String">586780.487649</Data></Cell>
    <Cell><Data ss:Type="String">6820301.536785</Data></Cell>
    <Cell><Data ss:Type="String">1.468124</Data></Cell>
    <Cell><Data ss:Type="String">48.473093</Data></Cell>
   </Row>
   <Row ss:AutoFitHeight="0">
    <Cell><Data ss:Type="String">586828.134676</Data></Cell>
    <Cell><Data ss:Type="String">6820333.580503</Data></Cell>
    <Cell><Data ss:Type="String">1.46876</Data></Cell>
    <Cell><Data ss:Type="String">48.47339</Data></Cell>
   </Row>
   <Row ss:AutoFitHeight="0">
    <Cell><Data ss:Type="String">586836.569406</Data></Cell>
    <Cell><Data ss:Type="String">6820349.297152</Data></Cell>
    <Cell><Data ss:Type="String">1.46887</Data></Cell>
    <Cell><Data ss:Type="String">48.473533</Data></Cell>
   </Row>
   <Row ss:AutoFitHeight="0">
    <Cell><Data ss:Type="String">586848.601479</Data></Cell>
    <Cell><Data ss:Type="String">6820373.826116</Data></Cell>
    <Cell><Data ss:Type="String">1.469027</Data></Cell>
    <Cell><Data ss:Type="String">48.473755</Data></Cell>
   </Row>
   <Row ss:AutoFitHeight="0">
    <Cell><Data ss:Type="String">586848.445617</Data></Cell>
    <Cell><Data ss:Type="String">6820373.455449</Data></Cell>
    <Cell><Data ss:Type="String">1.469025</Data></Cell>
    <Cell><Data ss:Type="String">48.473752</Data></Cell>
   </Row>
   <Row ss:AutoFitHeight="0">
    <Cell><Data ss:Type="String">586915.773051</Data></Cell>
    <Cell><Data ss:Type="String">6820397.273911</Data></Cell>
    <Cell><Data ss:Type="String">1.469929</Data></Cell>
    <Cell><Data ss:Type="String">48.473978</Data></Cell>
   </Row>
   <Row ss:AutoFitHeight="0">
    <Cell><Data ss:Type="String">586919.655164</Data></Cell>
    <Cell><Data ss:Type="String">6820395.512446</Data></Cell>
    <Cell><Data ss:Type="String">1.469982</Data></Cell>
    <Cell><Data ss:Type="String">48.473963</Data></Cell>
   </Row>
   <Row ss:AutoFitHeight="0">
    <Cell><Data ss:Type="String">587061.557202</Data></Cell>
    <Cell><Data ss:Type="String">6820282.686741</Data></Cell>
    <Cell><Data ss:Type="String">1.471931</Data></Cell>
    <Cell><Data ss:Type="String">48.472973</Data></Cell>
   </Row>
   <Row ss:AutoFitHeight="0">
    <Cell><Data ss:Type="String">587057.34828</Data></Cell>
    <Cell><Data ss:Type="String">6820282.295688</Data></Cell>
    <Cell><Data ss:Type="String">1.471874</Data></Cell>
    <Cell><Data ss:Type="String">48.472968</Data></Cell>
   </Row>
   <Row ss:AutoFitHeight="0">
    <Cell><Data ss:Type="String">587086.981698</Data></Cell>
    <Cell><Data ss:Type="String">6820270.202726</Data></Cell>
    <Cell><Data ss:Type="String">1.472278</Data></Cell>
    <Cell><Data ss:Type="String">48.472865</Data></Cell>
   </Row>
   <Row ss:AutoFitHeight="0">
    <Cell><Data ss:Type="String">587086.613728</Data></Cell>
    <Cell><Data ss:Type="String">6820270.395146</Data></Cell>
    <Cell><Data ss:Type="String">1.472273</Data></Cell>
    <Cell><Data ss:Type="String">48.472866</Data></Cell>
   </Row>
   <Row ss:AutoFitHeight="0">
    <Cell><Data ss:Type="String">587191.87836</Data></Cell>
    <Cell><Data ss:Type="String">6820244.625404</Data></Cell>
    <Cell><Data ss:Type="String">1.473704</Data></Cell>
    <Cell><Data ss:Type="String">48.472653</Data></Cell>
   </Row>
   <Row ss:AutoFitHeight="0">
    <Cell><Data ss:Type="String">587198.271599</Data></Cell>
    <Cell><Data ss:Type="String">6820260.894679</Data></Cell>
    <Cell><Data ss:Type="String">1.473786</Data></Cell>
    <Cell><Data ss:Type="String">48.4728</Data></Cell>
   </Row>
   <Row ss:AutoFitHeight="0">
    <Cell><Data ss:Type="String">587170.178674</Data></Cell>
    <Cell><Data ss:Type="String">6820194.031883</Data></Cell>
    <Cell><Data ss:Type="String">1.473424</Data></Cell>
    <Cell><Data ss:Type="String">48.472194</Data></Cell>
   </Row>
   <Row ss:AutoFitHeight="0">
    <Cell><Data ss:Type="String">587167.332701</Data></Cell>
    <Cell><Data ss:Type="String">6820159.327754</Data></Cell>
    <Cell><Data ss:Type="String">1.473394</Data></Cell>
    <Cell><Data ss:Type="String">48.471881</Data></Cell>
   </Row>
   <Row ss:AutoFitHeight="0">
    <Cell><Data ss:Type="String">587180.563797</Data></Cell>
    <Cell><Data ss:Type="String">6820107.472132</Data></Cell>
    <Cell><Data ss:Type="String">1.473587</Data></Cell>
    <Cell><Data ss:Type="String">48.471417</Data></Cell>
   </Row>
   <Row ss:AutoFitHeight="0">
    <Cell><Data ss:Type="String">587202.28454</Data></Cell>
    <Cell><Data ss:Type="String">6820108.170214</Data></Cell>
    <Cell><Data ss:Type="String">1.47388</Data></Cell>
    <Cell><Data ss:Type="String">48.471427</Data></Cell>
   </Row>
   <Row ss:AutoFitHeight="0">
    <Cell><Data ss:Type="String">587238.093202</Data></Cell>
    <Cell><Data ss:Type="String">6820109.016146</Data></Cell>
    <Cell><Data ss:Type="String">1.474365</Data></Cell>
    <Cell><Data ss:Type="String">48.471441</Data></Cell>
   </Row>
   <Row ss:AutoFitHeight="0">
    <Cell><Data ss:Type="String">587258.963747</Data></Cell>
    <Cell><Data ss:Type="String">6820160.651228</Data></Cell>
    <Cell><Data ss:Type="String">1.474633</Data></Cell>
    <Cell><Data ss:Type="String">48.471909</Data></Cell>
   </Row>
   <Row ss:AutoFitHeight="0">
    <Cell><Data ss:Type="String">587259.956191</Data></Cell>
    <Cell><Data ss:Type="String">6820160.063801</Data></Cell>
    <Cell><Data ss:Type="String">1.474647</Data></Cell>
    <Cell><Data ss:Type="String">48.471904</Data></Cell>
   </Row>
   <Row ss:AutoFitHeight="0">
    <Cell><Data ss:Type="String">587260.069643</Data></Cell>
    <Cell><Data ss:Type="String">6820159.845426</Data></Cell>
    <Cell><Data ss:Type="String">1.474649</Data></Cell>
    <Cell><Data ss:Type="String">48.471902</Data></Cell>
   </Row>
   <Row ss:AutoFitHeight="0">
    <Cell><Data ss:Type="String">587265.754976</Data></Cell>
    <Cell><Data ss:Type="String">6820104.503925</Data></Cell>
    <Cell><Data ss:Type="String">1.47474</Data></Cell>
    <Cell><Data ss:Type="String">48.471405</Data></Cell>
   </Row>
   <Row ss:AutoFitHeight="0">
    <Cell><Data ss:Type="String">587271.834404</Data></Cell>
    <Cell><Data ss:Type="String">6820107.413043</Data></Cell>
    <Cell><Data ss:Type="String">1.474821</Data></Cell>
    <Cell><Data ss:Type="String">48.471433</Data></Cell>
   </Row>
   <Row ss:AutoFitHeight="0">
    <Cell><Data ss:Type="String">587276.289528</Data></Cell>
    <Cell><Data ss:Type="String">6820108.67967</Data></Cell>
    <Cell><Data ss:Type="String">1.474881</Data></Cell>
    <Cell><Data ss:Type="String">48.471445</Data></Cell>
   </Row>
   <Row ss:AutoFitHeight="0">
    <Cell><Data ss:Type="String">587355.321961</Data></Cell>
    <Cell><Data ss:Type="String">6820096.128218</Data></Cell>
    <Cell><Data ss:Type="String">1.475954</Data></Cell>
    <Cell><Data ss:Type="String">48.471346</Data></Cell>
   </Row>
   <Row ss:AutoFitHeight="0">
    <Cell><Data ss:Type="String">587362.958587</Data></Cell>
    <Cell><Data ss:Type="String">6820130.273594</Data></Cell>
    <Cell><Data ss:Type="String">1.476048</Data></Cell>
    <Cell><Data ss:Type="String">48.471654</Data></Cell>
   </Row>
   <Row ss:AutoFitHeight="0">
    <Cell><Data ss:Type="String">587362.929973</Data></Cell>
    <Cell><Data ss:Type="String">6820130.39768</Data></Cell>
    <Cell><Data ss:Type="String">1.476048</Data></Cell>
    <Cell><Data ss:Type="String">48.471655</Data></Cell>
   </Row>
   <Row ss:AutoFitHeight="0">
    <Cell><Data ss:Type="String">587340.812378</Data></Cell>
    <Cell><Data ss:Type="String">6820119.082817</Data></Cell>
    <Cell><Data ss:Type="String">1.475751</Data></Cell>
    <Cell><Data ss:Type="String">48.47155</Data></Cell>
   </Row>
   <Row ss:AutoFitHeight="0">
    <Cell><Data ss:Type="String">587405.598981</Data></Cell>
    <Cell><Data ss:Type="String">6820117.795356</Data></Cell>
    <Cell><Data ss:Type="String">1.476628</Data></Cell>
    <Cell><Data ss:Type="String">48.471549</Data></Cell>
   </Row>
   <Row ss:AutoFitHeight="0">
    <Cell><Data ss:Type="String">587384.595157</Data></Cell>
    <Cell><Data ss:Type="String">6820003.324208</Data></Cell>
    <Cell><Data ss:Type="String">1.476374</Data></Cell>
    <Cell><Data ss:Type="String">48.470516</Data></Cell>
   </Row>
   <Row ss:AutoFitHeight="0">
    <Cell><Data ss:Type="String">587322.529811</Data></Cell>
    <Cell><Data ss:Type="String">6820003.432095</Data></Cell>
    <Cell><Data ss:Type="String">1.475534</Data></Cell>
    <Cell><Data ss:Type="String">48.470506</Data></Cell>
   </Row>
   <Row ss:AutoFitHeight="0">
    <Cell><Data ss:Type="String">587330.065194</Data></Cell>
    <Cell><Data ss:Type="String">6820003.110568</Data></Cell>
    <Cell><Data ss:Type="String">1.475636</Data></Cell>
    <Cell><Data ss:Type="String">48.470505</Data></Cell>
   </Row>
   <Row ss:AutoFitHeight="0">
    <Cell><Data ss:Type="String">587233.361998</Data></Cell>
    <Cell><Data ss:Type="String">6820031.899388</Data></Cell>
    <Cell><Data ss:Type="String">1.474321</Data></Cell>
    <Cell><Data ss:Type="String">48.470747</Data></Cell>
   </Row>
   <Row ss:AutoFitHeight="0">
    <Cell><Data ss:Type="String">587232.959095</Data></Cell>
    <Cell><Data ss:Type="String">6820030.603899</Data></Cell>
    <Cell><Data ss:Type="String">1.474316</Data></Cell>
    <Cell><Data ss:Type="String">48.470735</Data></Cell>
   </Row>
   <Row ss:AutoFitHeight="0">
    <Cell><Data ss:Type="String">587202.869249</Data></Cell>
    <Cell><Data ss:Type="String">6819921.052656</Data></Cell>
    <Cell><Data ss:Type="String">1.473937</Data></Cell>
    <Cell><Data ss:Type="String">48.469744</Data></Cell>
   </Row>
   <Row ss:AutoFitHeight="0">
    <Cell><Data ss:Type="String">586917.148268</Data></Cell>
    <Cell><Data ss:Type="String">6820135.690016</Data></Cell>
    <Cell><Data ss:Type="String">1.470016</Data></Cell>
    <Cell><Data ss:Type="String">48.471625</Data></Cell>
   </Row>
   <Row ss:AutoFitHeight="0">
    <Cell><Data ss:Type="String">587060.284607</Data></Cell>
    <Cell><Data ss:Type="String">6820114.159485</Data></Cell>
    <Cell><Data ss:Type="String">1.471958</Data></Cell>
    <Cell><Data ss:Type="String">48.471457</Data></Cell>
   </Row>
   <Row ss:AutoFitHeight="0">
    <Cell><Data ss:Type="String">587116.15886</Data></Cell>
    <Cell><Data ss:Type="String">6820110.227839</Data></Cell>
    <Cell><Data ss:Type="String">1.472715</Data></Cell>
    <Cell><Data ss:Type="String">48.471431</Data></Cell>
   </Row>
   <Row ss:AutoFitHeight="0">
    <Cell><Data ss:Type="String">587102.23904</Data></Cell>
    <Cell><Data ss:Type="String">6820195.969758</Data></Cell>
    <Cell><Data ss:Type="String">1.472504</Data></Cell>
    <Cell><Data ss:Type="String">48.4722</Data></Cell>
   </Row>
   <Row ss:AutoFitHeight="0">
    <Cell><Data ss:Type="String">587019.445482</Data></Cell>
    <Cell><Data ss:Type="String">6820207.803797</Data></Cell>
    <Cell><Data ss:Type="String">1.471381</Data></Cell>
    <Cell><Data ss:Type="String">48.472292</Data></Cell>
   </Row>
   <Row ss:AutoFitHeight="0">
    <Cell><Data ss:Type="String">587004.210834</Data></Cell>
    <Cell><Data ss:Type="String">6820163.145017</Data></Cell>
    <Cell><Data ss:Type="String">1.471187</Data></Cell>
    <Cell><Data ss:Type="String">48.471887</Data></Cell>
   </Row>
   <Row ss:AutoFitHeight="0">
    <Cell><Data ss:Type="String">586936.906003</Data></Cell>
    <Cell><Data ss:Type="String">6820164.924277</Data></Cell>
    <Cell><Data ss:Type="String">1.470276</Data></Cell>
    <Cell><Data ss:Type="String">48.471892</Data></Cell>
   </Row>
   <Row ss:AutoFitHeight="0">
    <Cell><Data ss:Type="String">586936.127545</Data></Cell>
    <Cell><Data ss:Type="String">6820175.918382</Data></Cell>
    <Cell><Data ss:Type="String">1.470263</Data></Cell>
    <Cell><Data ss:Type="String">48.47199</Data></Cell>
   </Row>
   <Row ss:AutoFitHeight="0">
    <Cell><Data ss:Type="String">586782.04445</Data></Cell>
    <Cell><Data ss:Type="String">6820380.175805</Data></Cell>
    <Cell><Data ss:Type="String">1.468125</Data></Cell>
    <Cell><Data ss:Type="String">48.473801</Data></Cell>
   </Row>
   <Row ss:AutoFitHeight="0">
    <Cell><Data ss:Type="String">586330.844562</Data></Cell>
    <Cell><Data ss:Type="String">6820555.545334</Data></Cell>
    <Cell><Data ss:Type="String">1.461975</Data></Cell>
    <Cell><Data ss:Type="String">48.475299</Data></Cell>
   </Row>
   <Row ss:AutoFitHeight="0">
    <Cell><Data ss:Type="String">586344.679494</Data></Cell>
    <Cell><Data ss:Type="String">6820529.386232</Data></Cell>
    <Cell><Data ss:Type="String">1.462169</Data></Cell>
    <Cell><Data ss:Type="String">48.475066</Data></Cell>
   </Row>
   <Row ss:AutoFitHeight="0">
    <Cell><Data ss:Type="String">586354.763339</Data></Cell>
    <Cell><Data ss:Type="String">6820503.748037</Data></Cell>
    <Cell><Data ss:Type="String">1.462312</Data></Cell>
    <Cell><Data ss:Type="String">48.474837</Data></Cell>
   </Row>
   <Row ss:AutoFitHeight="0">
    <Cell><Data ss:Type="String">586377.301067</Data></Cell>
    <Cell><Data ss:Type="String">6820522.602027</Data></Cell>
    <Cell><Data ss:Type="String">1.462612</Data></Cell>
    <Cell><Data ss:Type="String">48.475011</Data></Cell>
   </Row>
   <Row ss:AutoFitHeight="0">
    <Cell><Data ss:Type="String">586456.792523</Data></Cell>
    <Cell><Data ss:Type="String">6820510.440045</Data></Cell>
    <Cell><Data ss:Type="String">1.463691</Data></Cell>
    <Cell><Data ss:Type="String">48.474916</Data></Cell>
   </Row>
   <Row ss:AutoFitHeight="0">
    <Cell><Data ss:Type="String">586505.721298</Data></Cell>
    <Cell><Data ss:Type="String">6820341.408224</Data></Cell>
    <Cell><Data ss:Type="String">1.464397</Data></Cell>
    <Cell><Data ss:Type="String">48.473404</Data></Cell>
   </Row>
   <Row ss:AutoFitHeight="0">
    <Cell><Data ss:Type="String">586539.361095</Data></Cell>
    <Cell><Data ss:Type="String">6820406.677759</Data></Cell>
    <Cell><Data ss:Type="String">1.464835</Data></Cell>
    <Cell><Data ss:Type="String">48.473997</Data></Cell>
   </Row>
   <Row ss:AutoFitHeight="0">
    <Cell><Data ss:Type="String">586596.138035</Data></Cell>
    <Cell><Data ss:Type="String">6820326.595936</Data></Cell>
    <Cell><Data ss:Type="String">1.465624</Data></Cell>
    <Cell><Data ss:Type="String">48.473286</Data></Cell>
   </Row>
   <Row ss:AutoFitHeight="0">
    <Cell><Data ss:Type="String">586655.170863</Data></Cell>
    <Cell><Data ss:Type="String">6820308.663862</Data></Cell>
    <Cell><Data ss:Type="String">1.466427</Data></Cell>
    <Cell><Data ss:Type="String">48.473135</Data></Cell>
   </Row>
   <Row ss:AutoFitHeight="0">
    <Cell><Data ss:Type="String">586679.001385</Data></Cell>
    <Cell><Data ss:Type="String">6820355.495843</Data></Cell>
    <Cell><Data ss:Type="String">1.466737</Data></Cell>
    <Cell><Data ss:Type="String">48.473561</Data></Cell>
   </Row>
   <Row ss:AutoFitHeight="0">
    <Cell><Data ss:Type="String">586741.170565</Data></Cell>
    <Cell><Data ss:Type="String">6820306.32387</Data></Cell>
    <Cell><Data ss:Type="String">1.467591</Data></Cell>
    <Cell><Data ss:Type="String">48.473129</Data></Cell>
   </Row>
   <Row ss:AutoFitHeight="0">
    <Cell><Data ss:Type="String">586690.92364</Data></Cell>
    <Cell><Data ss:Type="String">6820292.957101</Data></Cell>
    <Cell><Data ss:Type="String">1.466915</Data></Cell>
    <Cell><Data ss:Type="String">48.473</Data></Cell>
   </Row>
   <Row ss:AutoFitHeight="0">
    <Cell><Data ss:Type="String">586685.2159</Data></Cell>
    <Cell><Data ss:Type="String">6820254.627403</Data></Cell>
    <Cell><Data ss:Type="String">1.466848</Data></Cell>
    <Cell><Data ss:Type="String">48.472655</Data></Cell>
   </Row>
   <Row ss:AutoFitHeight="0">
    <Cell><Data ss:Type="String">586681.973257</Data></Cell>
    <Cell><Data ss:Type="String">6820251.345703</Data></Cell>
    <Cell><Data ss:Type="String">1.466805</Data></Cell>
    <Cell><Data ss:Type="String">48.472625</Data></Cell>
   </Row>
   <Row ss:AutoFitHeight="0">
    <Cell><Data ss:Type="String">586633.536802</Data></Cell>
    <Cell><Data ss:Type="String">6820218.299354</Data></Cell>
    <Cell><Data ss:Type="String">1.466158</Data></Cell>
    <Cell><Data ss:Type="String">48.472319</Data></Cell>
   </Row>
   <Row ss:AutoFitHeight="0">
    <Cell><Data ss:Type="String">586544.448553</Data></Cell>
    <Cell><Data ss:Type="String">6820588.979492</Data></Cell>
    <Cell><Data ss:Type="String">1.464856</Data></Cell>
    <Cell><Data ss:Type="String">48.475637</Data></Cell>
   </Row>
   <Row ss:AutoFitHeight="0">
    <Cell><Data ss:Type="String">586731.817168</Data></Cell>
    <Cell><Data ss:Type="String">6821824.675405</Data></Cell>
    <Cell><Data ss:Type="String">1.467066</Data></Cell>
    <Cell><Data ss:Type="String">48.486784</Data></Cell>
   </Row>
   <Row ss:AutoFitHeight="0">
    <Cell><Data ss:Type="String">586687.135648</Data></Cell>
    <Cell><Data ss:Type="String">6821897.848071</Data></Cell>
    <Cell><Data ss:Type="String">1.466442</Data></Cell>
    <Cell><Data ss:Type="String">48.487435</Data></Cell>
   </Row>
   <Row ss:AutoFitHeight="0">
    <Cell><Data ss:Type="String">586683.673578</Data></Cell>
    <Cell><Data ss:Type="String">6821906.497907</Data></Cell>
    <Cell><Data ss:Type="String">1.466393</Data></Cell>
    <Cell><Data ss:Type="String">48.487512</Data></Cell>
   </Row>
   <Row ss:AutoFitHeight="0">
    <Cell><Data ss:Type="String">586467.762296</Data></Cell>
    <Cell><Data ss:Type="String">6821454.024737</Data></Cell>
    <Cell><Data ss:Type="String">1.463591</Data></Cell>
    <Cell><Data ss:Type="String">48.483404</Data></Cell>
   </Row>
   <Row ss:AutoFitHeight="0">
    <Cell><Data ss:Type="String">586368.055625</Data></Cell>
    <Cell><Data ss:Type="String">6821311.248197</Data></Cell>
    <Cell><Data ss:Type="String">1.462279</Data></Cell>
    <Cell><Data ss:Type="String">48.482103</Data></Cell>
   </Row>
   <Row ss:AutoFitHeight="0">
    <Cell><Data ss:Type="String">586246.888931</Data></Cell>
    <Cell><Data ss:Type="String">6820758.22065</Data></Cell>
    <Cell><Data ss:Type="String">1.460786</Data></Cell>
    <Cell><Data ss:Type="String">48.477107</Data></Cell>
   </Row>
   <Row ss:AutoFitHeight="0">
    <Cell><Data ss:Type="String">585029.829479</Data></Cell>
    <Cell><Data ss:Type="String">6819981.921872</Data></Cell>
    <Cell><Data ss:Type="String">1.444529</Data></Cell>
    <Cell><Data ss:Type="String">48.469911</Data></Cell>
   </Row>
   <Row ss:AutoFitHeight="0">
    <Cell><Data ss:Type="String">584940.18169</Data></Cell>
    <Cell><Data ss:Type="String">6820088.649389</Data></Cell>
    <Cell><Data ss:Type="String">1.443288</Data></Cell>
    <Cell><Data ss:Type="String">48.470855</Data></Cell>
   </Row>
   <Row ss:AutoFitHeight="0">
    <Cell><Data ss:Type="String">571111.236555</Data></Cell>
    <Cell><Data ss:Type="String">6821294.76954</Data></Cell>
    <Cell><Data ss:Type="String">1.255885</Data></Cell>
    <Cell><Data ss:Type="String">48.479103</Data></Cell>
   </Row>
   <Row ss:AutoFitHeight="0">
    <Cell><Data ss:Type="String">586802.585581</Data></Cell>
    <Cell><Data ss:Type="String">6824225.070474</Data></Cell>
    <Cell><Data ss:Type="String">1.467393</Data></Cell>
    <Cell><Data ss:Type="String">48.508386</Data></Cell>
   </Row>
   <Row ss:AutoFitHeight="0">
    <Cell><Data ss:Type="String">586878.895144</Data></Cell>
    <Cell><Data ss:Type="String">6824161.280768</Data></Cell>
    <Cell><Data ss:Type="String">1.468443</Data></Cell>
    <Cell><Data ss:Type="String">48.507826</Data></Cell>
   </Row>
   <Row ss:AutoFitHeight="0">
    <Cell><Data ss:Type="String">586931.154929</Data></Cell>
    <Cell><Data ss:Type="String">6824057.886151</Data></Cell>
    <Cell><Data ss:Type="String">1.469177</Data></Cell>
    <Cell><Data ss:Type="String">48.506905</Data></Cell>
   </Row>
   <Row ss:AutoFitHeight="0">
    <Cell><Data ss:Type="String">587007.784601</Data></Cell>
    <Cell><Data ss:Type="String">6823770.392114</Data></Cell>
    <Cell><Data ss:Type="String">1.47029</Data></Cell>
    <Cell><Data ss:Type="String">48.504333</Data></Cell>
   </Row>
   <Row ss:AutoFitHeight="0">
    <Cell><Data ss:Type="String">587006.714918</Data></Cell>
    <Cell><Data ss:Type="String">6823789.023605</Data></Cell>
    <Cell><Data ss:Type="String">1.47027</Data></Cell>
    <Cell><Data ss:Type="String">48.5045</Data></Cell>
   </Row>
   <Row ss:AutoFitHeight="0">
    <Cell><Data ss:Type="String">587002.645242</Data></Cell>
    <Cell><Data ss:Type="String">6823826.046038</Data></Cell>
    <Cell><Data ss:Type="String">1.470206</Data></Cell>
    <Cell><Data ss:Type="String">48.504832</Data></Cell>
   </Row>
   <Row ss:AutoFitHeight="0">
    <Cell><Data ss:Type="String">587043.482555</Data></Cell>
    <Cell><Data ss:Type="String">6823801.526648</Data></Cell>
    <Cell><Data ss:Type="String">1.470765</Data></Cell>
    <Cell><Data ss:Type="String">48.504619</Data></Cell>
   </Row>
   <Row ss:AutoFitHeight="0">
    <Cell><Data ss:Type="String">586982.519307</Data></Cell>
    <Cell><Data ss:Type="String">6823705.283849</Data></Cell>
    <Cell><Data ss:Type="String">1.469965</Data></Cell>
    <Cell><Data ss:Type="String">48.503743</Data></Cell>
   </Row>
   <Row ss:AutoFitHeight="0">
    <Cell><Data ss:Type="String">586985.880128</Data></Cell>
    <Cell><Data ss:Type="String">6823661.718477</Data></Cell>
    <Cell><Data ss:Type="String">1.470022</Data></Cell>
    <Cell><Data ss:Type="String">48.503351</Data></Cell>
   </Row>
   <Row ss:AutoFitHeight="0">
    <Cell><Data ss:Type="String">587048.628821</Data></Cell>
    <Cell><Data ss:Type="String">6823648.368488</Data></Cell>
    <Cell><Data ss:Type="String">1.470875</Data></Cell>
    <Cell><Data ss:Type="String">48.503242</Data></Cell>
   </Row>
   <Row ss:AutoFitHeight="0">
    <Cell><Data ss:Type="String">587127.094341</Data></Cell>
    <Cell><Data ss:Type="String">6823600.084674</Data></Cell>
    <Cell><Data ss:Type="String">1.471949</Data></Cell>
    <Cell><Data ss:Type="String">48.502822</Data></Cell>
   </Row>
   <Row ss:AutoFitHeight="0">
    <Cell><Data ss:Type="String">587127.241111</Data></Cell>
    <Cell><Data ss:Type="String">6823599.979916</Data></Cell>
    <Cell><Data ss:Type="String">1.471951</Data></Cell>
    <Cell><Data ss:Type="String">48.502821</Data></Cell>
   </Row>
   <Row ss:AutoFitHeight="0">
    <Cell><Data ss:Type="String">587109.262746</Data></Cell>
    <Cell><Data ss:Type="String">6823648.936329</Data></Cell>
    <Cell><Data ss:Type="String">1.471695</Data></Cell>
    <Cell><Data ss:Type="String">48.503258</Data></Cell>
   </Row>
   <Row ss:AutoFitHeight="0">
    <Cell><Data ss:Type="String">587077.431399</Data></Cell>
    <Cell><Data ss:Type="String">6823714.853887</Data></Cell>
    <Cell><Data ss:Type="String">1.471247</Data></Cell>
    <Cell><Data ss:Type="String">48.503845</Data></Cell>
   </Row>
   <Row ss:AutoFitHeight="0">
    <Cell><Data ss:Type="String">586989.43699</Data></Cell>
    <Cell><Data ss:Type="String">6824002.489832</Data></Cell>
    <Cell><Data ss:Type="String">1.469981</Data></Cell>
    <Cell><Data ss:Type="String">48.506417</Data></Cell>
   </Row>
   <Row ss:AutoFitHeight="0">
    <Cell><Data ss:Type="String">587021.038033</Data></Cell>
    <Cell><Data ss:Type="String">6824018.168916</Data></Cell>
    <Cell><Data ss:Type="String">1.470404</Data></Cell>
    <Cell><Data ss:Type="String">48.506564</Data></Cell>
   </Row>
   <Row ss:AutoFitHeight="0">
    <Cell><Data ss:Type="String">587106.617986</Data></Cell>
    <Cell><Data ss:Type="String">6824074.382291</Data></Cell>
    <Cell><Data ss:Type="String">1.471548</Data></Cell>
    <Cell><Data ss:Type="String">48.507084</Data></Cell>
   </Row>
   <Row ss:AutoFitHeight="0">
    <Cell><Data ss:Type="String">587107.751611</Data></Cell>
    <Cell><Data ss:Type="String">6824075.685276</Data></Cell>
    <Cell><Data ss:Type="String">1.471563</Data></Cell>
    <Cell><Data ss:Type="String">48.507096</Data></Cell>
   </Row>
   <Row ss:AutoFitHeight="0">
    <Cell><Data ss:Type="String">587130.611527</Data></Cell>
    <Cell><Data ss:Type="String">6824103.693272</Data></Cell>
    <Cell><Data ss:Type="String">1.471865</Data></Cell>
    <Cell><Data ss:Type="String">48.507352</Data></Cell>
   </Row>
   <Row ss:AutoFitHeight="0">
    <Cell><Data ss:Type="String">587131.402203</Data></Cell>
    <Cell><Data ss:Type="String">6824103.585316</Data></Cell>
    <Cell><Data ss:Type="String">1.471876</Data></Cell>
    <Cell><Data ss:Type="String">48.507351</Data></Cell>
   </Row>
   <Row ss:AutoFitHeight="0">
    <Cell><Data ss:Type="String">587112.616759</Data></Cell>
    <Cell><Data ss:Type="String">6824197.765819</Data></Cell>
    <Cell><Data ss:Type="String">1.471597</Data></Cell>
    <Cell><Data ss:Type="String">48.508195</Data></Cell>
   </Row>
   <Row ss:AutoFitHeight="0">
    <Cell><Data ss:Type="String">587083.186218</Data></Cell>
    <Cell><Data ss:Type="String">6824210.973437</Data></Cell>
    <Cell><Data ss:Type="String">1.471195</Data></Cell>
    <Cell><Data ss:Type="String">48.508309</Data></Cell>
   </Row>
   <Row ss:AutoFitHeight="0">
    <Cell><Data ss:Type="String">587003.330795</Data></Cell>
    <Cell><Data ss:Type="String">6824244.93325</Data></Cell>
    <Cell><Data ss:Type="String">1.470105</Data></Cell>
    <Cell><Data ss:Type="String">48.5086</Data></Cell>
   </Row>
   <Row ss:AutoFitHeight="0">
    <Cell><Data ss:Type="String">586986.552159</Data></Cell>
    <Cell><Data ss:Type="String">6824250.50254</Data></Cell>
    <Cell><Data ss:Type="String">1.469876</Data></Cell>
    <Cell><Data ss:Type="String">48.508647</Data></Cell>
   </Row>
   <Row ss:AutoFitHeight="0">
    <Cell><Data ss:Type="String">586943.979294</Data></Cell>
    <Cell><Data ss:Type="String">6824255.577439</Data></Cell>
    <Cell><Data ss:Type="String">1.469299</Data></Cell>
    <Cell><Data ss:Type="String">48.508685</Data></Cell>
   </Row>
   <Row ss:AutoFitHeight="0">
    <Cell><Data ss:Type="String">586909.595361</Data></Cell>
    <Cell><Data ss:Type="String">6824299.114563</Data></Cell>
    <Cell><Data ss:Type="String">1.468822</Data></Cell>
    <Cell><Data ss:Type="String">48.509071</Data></Cell>
   </Row>
   <Row ss:AutoFitHeight="0">
    <Cell><Data ss:Type="String">586881.862936</Data></Cell>
    <Cell><Data ss:Type="String">6824364.700859</Data></Cell>
    <Cell><Data ss:Type="String">1.468429</Data></Cell>
    <Cell><Data ss:Type="String">48.509656</Data></Cell>
   </Row>
   <Row ss:AutoFitHeight="0">
    <Cell><Data ss:Type="String">586881.025242</Data></Cell>
    <Cell><Data ss:Type="String">6824364.615191</Data></Cell>
    <Cell><Data ss:Type="String">1.468418</Data></Cell>
    <Cell><Data ss:Type="String">48.509655</Data></Cell>
   </Row>
   <Row ss:AutoFitHeight="0">
    <Cell><Data ss:Type="String">586871.695673</Data></Cell>
    <Cell><Data ss:Type="String">6824368.87599</Data></Cell>
    <Cell><Data ss:Type="String">1.468291</Data></Cell>
    <Cell><Data ss:Type="String">48.509692</Data></Cell>
   </Row>
   <Row ss:AutoFitHeight="0">
    <Cell><Data ss:Type="String">586968.895612</Data></Cell>
    <Cell><Data ss:Type="String">6824408.193762</Data></Cell>
    <Cell><Data ss:Type="String">1.469596</Data></Cell>
    <Cell><Data ss:Type="String">48.510062</Data></Cell>
   </Row>
   <Row ss:AutoFitHeight="0">
    <Cell><Data ss:Type="String">587028.95225</Data></Cell>
    <Cell><Data ss:Type="String">6824447.763183</Data></Cell>
    <Cell><Data ss:Type="String">1.470399</Data></Cell>
    <Cell><Data ss:Type="String">48.510429</Data></Cell>
   </Row>
   <Row ss:AutoFitHeight="0">
    <Cell><Data ss:Type="String">586884.526503</Data></Cell>
    <Cell><Data ss:Type="String">6824232.266994</Data></Cell>
    <Cell><Data ss:Type="String">1.4685</Data></Cell>
    <Cell><Data ss:Type="String">48.508465</Data></Cell>
   </Row>
   <Row ss:AutoFitHeight="0">
    <Cell><Data ss:Type="String">586855.563865</Data></Cell>
    <Cell><Data ss:Type="String">6824041.041053</Data></Cell>
    <Cell><Data ss:Type="String">1.468158</Data></Cell>
    <Cell><Data ss:Type="String">48.50674</Data></Cell>
   </Row>
   <Row ss:AutoFitHeight="0">
    <Cell><Data ss:Type="String">587171.015143</Data></Cell>
    <Cell><Data ss:Type="String">6825402.0599</Data></Cell>
    <Cell><Data ss:Type="String">1.472072</Data></Cell>
    <Cell><Data ss:Type="String">48.519037</Data></Cell>
   </Row>
   <Row ss:AutoFitHeight="0">
    <Cell><Data ss:Type="String">587830.474215</Data></Cell>
    <Cell><Data ss:Type="String">6826350.96083</Data></Cell>
    <Cell><Data ss:Type="String">1.480753</Data></Cell>
    <Cell><Data ss:Type="String">48.527686</Data></Cell>
   </Row>
   <Row ss:AutoFitHeight="0">
    <Cell><Data ss:Type="String">588082.726458</Data></Cell>
    <Cell><Data ss:Type="String">6826788.790923</Data></Cell>
    <Cell><Data ss:Type="String">1.484055</Data></Cell>
    <Cell><Data ss:Type="String">48.531667</Data></Cell>
   </Row>
   <Row ss:AutoFitHeight="0">
    <Cell><Data ss:Type="String">588144.076816</Data></Cell>
    <Cell><Data ss:Type="String">6826960.647829</Data></Cell>
    <Cell><Data ss:Type="String">1.484841</Data></Cell>
    <Cell><Data ss:Type="String">48.533223</Data></Cell>
   </Row>
   <Row ss:AutoFitHeight="0">
    <Cell><Data ss:Type="String">588121.840084</Data></Cell>
    <Cell><Data ss:Type="String">6826962.686792</Data></Cell>
    <Cell><Data ss:Type="String">1.484539</Data></Cell>
    <Cell><Data ss:Type="String">48.533238</Data></Cell>
   </Row>
   <Row ss:AutoFitHeight="0">
    <Cell><Data ss:Type="String">588258.44149</Data></Cell>
    <Cell><Data ss:Type="String">6826828.747819</Data></Cell>
    <Cell><Data ss:Type="String">1.486424</Data></Cell>
    <Cell><Data ss:Type="String">48.532057</Data></Cell>
   </Row>
   <Row ss:AutoFitHeight="0">
    <Cell><Data ss:Type="String">588387.1432</Data></Cell>
    <Cell><Data ss:Type="String">6826750.003049</Data></Cell>
    <Cell><Data ss:Type="String">1.488187</Data></Cell>
    <Cell><Data ss:Type="String">48.531371</Data></Cell>
   </Row>
   <Row ss:AutoFitHeight="0">
    <Cell><Data ss:Type="String">588345.188062</Data></Cell>
    <Cell><Data ss:Type="String">6826813.879197</Data></Cell>
    <Cell><Data ss:Type="String">1.487602</Data></Cell>
    <Cell><Data ss:Type="String">48.531938</Data></Cell>
   </Row>
   <Row ss:AutoFitHeight="0">
    <Cell><Data ss:Type="String">588307.965966</Data></Cell>
    <Cell><Data ss:Type="String">6826933.180206</Data></Cell>
    <Cell><Data ss:Type="String">1.487067</Data></Cell>
    <Cell><Data ss:Type="String">48.533005</Data></Cell>
   </Row>
   <Row ss:AutoFitHeight="0">
    <Cell><Data ss:Type="String">588355.681896</Data></Cell>
    <Cell><Data ss:Type="String">6826823.706437</Data></Cell>
    <Cell><Data ss:Type="String">1.487742</Data></Cell>
    <Cell><Data ss:Type="String">48.532028</Data></Cell>
   </Row>
   <Row ss:AutoFitHeight="0">
    <Cell><Data ss:Type="String">588244.616246</Data></Cell>
    <Cell><Data ss:Type="String">6827108.41748</Data></Cell>
    <Cell><Data ss:Type="String">1.486164</Data></Cell>
    <Cell><Data ss:Type="String">48.53457</Data></Cell>
   </Row>
   <Row ss:AutoFitHeight="0">
    <Cell><Data ss:Type="String">588167.782695</Data></Cell>
    <Cell><Data ss:Type="String">6827087.122961</Data></Cell>
    <Cell><Data ss:Type="String">1.485129</Data></Cell>
    <Cell><Data ss:Type="String">48.534365</Data></Cell>
   </Row>
   <Row ss:AutoFitHeight="0">
    <Cell><Data ss:Type="String">588120.462879</Data></Cell>
    <Cell><Data ss:Type="String">6827066.028796</Data></Cell>
    <Cell><Data ss:Type="String">1.484493</Data></Cell>
    <Cell><Data ss:Type="String">48.534167</Data></Cell>
   </Row>
   <Row ss:AutoFitHeight="0">
    <Cell><Data ss:Type="String">588033.077491</Data></Cell>
    <Cell><Data ss:Type="String">6827185.309792</Data></Cell>
    <Cell><Data ss:Type="String">1.483279</Data></Cell>
    <Cell><Data ss:Type="String">48.535225</Data></Cell>
   </Row>
   <Row ss:AutoFitHeight="0">
    <Cell><Data ss:Type="String">588039.942521</Data></Cell>
    <Cell><Data ss:Type="String">6827201.485074</Data></Cell>
    <Cell><Data ss:Type="String">1.483368</Data></Cell>
    <Cell><Data ss:Type="String">48.535371</Data></Cell>
   </Row>
   <Row ss:AutoFitHeight="0">
    <Cell><Data ss:Type="String">588101.914024</Data></Cell>
    <Cell><Data ss:Type="String">6827215.317321</Data></Cell>
    <Cell><Data ss:Type="String">1.484203</Data></Cell>
    <Cell><Data ss:Type="String">48.535507</Data></Cell>
   </Row>
   <Row ss:AutoFitHeight="0">
    <Cell><Data ss:Type="String">587914.062006</Data></Cell>
    <Cell><Data ss:Type="String">6827025.483238</Data></Cell>
    <Cell><Data ss:Type="String">1.481709</Data></Cell>
    <Cell><Data ss:Type="String">48.533767</Data></Cell>
   </Row>
   <Row ss:AutoFitHeight="0">
    <Cell><Data ss:Type="String">587953.095871</Data></Cell>
    <Cell><Data ss:Type="String">6826971.26817</Data></Cell>
    <Cell><Data ss:Type="String">1.482252</Data></Cell>
    <Cell><Data ss:Type="String">48.533286</Data></Cell>
   </Row>
   <Row ss:AutoFitHeight="0">
    <Cell><Data ss:Type="String">587987.23845</Data></Cell>
    <Cell><Data ss:Type="String">6826920.473677</Data></Cell>
    <Cell><Data ss:Type="String">1.482727</Data></Cell>
    <Cell><Data ss:Type="String">48.532835</Data></Cell>
   </Row>
   <Row ss:AutoFitHeight="0">
    <Cell><Data ss:Type="String">587655.093144</Data></Cell>
    <Cell><Data ss:Type="String">6827062.110514</Data></Cell>
    <Cell><Data ss:Type="String">1.478192</Data></Cell>
    <Cell><Data ss:Type="String">48.534051</Data></Cell>
   </Row>
   <Row ss:AutoFitHeight="0">
    <Cell><Data ss:Type="String">587654.123631</Data></Cell>
    <Cell><Data ss:Type="String">6827062.231121</Data></Cell>
    <Cell><Data ss:Type="String">1.478179</Data></Cell>
    <Cell><Data ss:Type="String">48.534052</Data></Cell>
   </Row>
   <Row ss:AutoFitHeight="0">
    <Cell><Data ss:Type="String">587448.761078</Data></Cell>
    <Cell><Data ss:Type="String">6827352.906271</Data></Cell>
    <Cell><Data ss:Type="String">1.475322</Data></Cell>
    <Cell><Data ss:Type="String">48.536631</Data></Cell>
   </Row>
   <Row ss:AutoFitHeight="0">
    <Cell><Data ss:Type="String">587470.683676</Data></Cell>
    <Cell><Data ss:Type="String">6827337.889863</Data></Cell>
    <Cell><Data ss:Type="String">1.475623</Data></Cell>
    <Cell><Data ss:Type="String">48.5365</Data></Cell>
   </Row>
   <Row ss:AutoFitHeight="0">
    <Cell><Data ss:Type="String">587410.560522</Data></Cell>
    <Cell><Data ss:Type="String">6827397.985508</Data></Cell>
    <Cell><Data ss:Type="String">1.474793</Data></Cell>
    <Cell><Data ss:Type="String">48.53703</Data></Cell>
   </Row>
   <Row ss:AutoFitHeight="0">
    <Cell><Data ss:Type="String">587308.335018</Data></Cell>
    <Cell><Data ss:Type="String">6827375.796864</Data></Cell>
    <Cell><Data ss:Type="String">1.473414</Data></Cell>
    <Cell><Data ss:Type="String">48.536812</Data></Cell>
   </Row>
   <Row ss:AutoFitHeight="0">
    <Cell><Data ss:Type="String">587316.03265</Data></Cell>
    <Cell><Data ss:Type="String">6827395.880719</Data></Cell>
    <Cell><Data ss:Type="String">1.473513</Data></Cell>
    <Cell><Data ss:Type="String">48.536994</Data></Cell>
   </Row>
   <Row ss:AutoFitHeight="0">
    <Cell><Data ss:Type="String">587264.967647</Data></Cell>
    <Cell><Data ss:Type="String">6827418.944766</Data></Cell>
    <Cell><Data ss:Type="String">1.472815</Data></Cell>
    <Cell><Data ss:Type="String">48.537193</Data></Cell>
   </Row>
   <Row ss:AutoFitHeight="0">
    <Cell><Data ss:Type="String">587300.619425</Data></Cell>
    <Cell><Data ss:Type="String">6827308.369948</Data></Cell>
    <Cell><Data ss:Type="String">1.473327</Data></Cell>
    <Cell><Data ss:Type="String">48.536205</Data></Cell>
   </Row>
   <Row ss:AutoFitHeight="0">
    <Cell><Data ss:Type="String">587395.281222</Data></Cell>
    <Cell><Data ss:Type="String">6827476.845669</Data></Cell>
    <Cell><Data ss:Type="String">1.474565</Data></Cell>
    <Cell><Data ss:Type="String">48.537736</Data></Cell>
   </Row>
   <Row ss:AutoFitHeight="0">
    <Cell><Data ss:Type="String">587363.912346</Data></Cell>
    <Cell><Data ss:Type="String">6827517.021566</Data></Cell>
    <Cell><Data ss:Type="String">1.47413</Data></Cell>
    <Cell><Data ss:Type="String">48.538092</Data></Cell>
   </Row>
   <Row ss:AutoFitHeight="0">
    <Cell><Data ss:Type="String">587341.978311</Data></Cell>
    <Cell><Data ss:Type="String">6827538.431811</Data></Cell>
    <Cell><Data ss:Type="String">1.473827</Data></Cell>
    <Cell><Data ss:Type="String">48.538281</Data></Cell>
   </Row>
   <Row ss:AutoFitHeight="0">
    <Cell><Data ss:Type="String">587317.275968</Data></Cell>
    <Cell><Data ss:Type="String">6827554.938639</Data></Cell>
    <Cell><Data ss:Type="String">1.473488</Data></Cell>
    <Cell><Data ss:Type="String">48.538425</Data></Cell>
   </Row>
   <Row ss:AutoFitHeight="0">
    <Cell><Data ss:Type="String">587324.106769</Data></Cell>
    <Cell><Data ss:Type="String">6827549.410977</Data></Cell>
    <Cell><Data ss:Type="String">1.473582</Data></Cell>
    <Cell><Data ss:Type="String">48.538377</Data></Cell>
   </Row>
   <Row ss:AutoFitHeight="0">
    <Cell><Data ss:Type="String">587412.528873</Data></Cell>
    <Cell><Data ss:Type="String">6827611.365233</Data></Cell>
    <Cell><Data ss:Type="String">1.474764</Data></Cell>
    <Cell><Data ss:Type="String">48.538949</Data></Cell>
   </Row>
   <Row ss:AutoFitHeight="0">
    <Cell><Data ss:Type="String">587474.696882</Data></Cell>
    <Cell><Data ss:Type="String">6827661.140146</Data></Cell>
    <Cell><Data ss:Type="String">1.475593</Data></Cell>
    <Cell><Data ss:Type="String">48.539408</Data></Cell>
   </Row>
   <Row ss:AutoFitHeight="0">
    <Cell><Data ss:Type="String">587496.205973</Data></Cell>
    <Cell><Data ss:Type="String">6827630.541056</Data></Cell>
    <Cell><Data ss:Type="String">1.475892</Data></Cell>
    <Cell><Data ss:Type="String">48.539136</Data></Cell>
   </Row>
   <Row ss:AutoFitHeight="0">
    <Cell><Data ss:Type="String">587545.620502</Data></Cell>
    <Cell><Data ss:Type="String">6827582.623769</Data></Cell>
    <Cell><Data ss:Type="String">1.476574</Data></Cell>
    <Cell><Data ss:Type="String">48.538714</Data></Cell>
   </Row>
   <Row ss:AutoFitHeight="0">
    <Cell><Data ss:Type="String">587542.97494</Data></Cell>
    <Cell><Data ss:Type="String">6827502.28761</Data></Cell>
    <Cell><Data ss:Type="String">1.476559</Data></Cell>
    <Cell><Data ss:Type="String">48.537991</Data></Cell>
   </Row>
   <Row ss:AutoFitHeight="0">
    <Cell><Data ss:Type="String">587541.278424</Data></Cell>
    <Cell><Data ss:Type="String">6827448.358282</Data></Cell>
    <Cell><Data ss:Type="String">1.47655</Data></Cell>
    <Cell><Data ss:Type="String">48.537505</Data></Cell>
   </Row>
   <Row ss:AutoFitHeight="0">
    <Cell><Data ss:Type="String">587534.78179</Data></Cell>
    <Cell><Data ss:Type="String">6827470.581773</Data></Cell>
    <Cell><Data ss:Type="String">1.476456</Data></Cell>
    <Cell><Data ss:Type="String">48.537704</Data></Cell>
   </Row>
   <Row ss:AutoFitHeight="0">
    <Cell><Data ss:Type="String">587487.768182</Data></Cell>
    <Cell><Data ss:Type="String">6827488.395568</Data></Cell>
    <Cell><Data ss:Type="String">1.475815</Data></Cell>
    <Cell><Data ss:Type="String">48.537856</Data></Cell>
   </Row>
   <Row ss:AutoFitHeight="0">
    <Cell><Data ss:Type="String">587485.739163</Data></Cell>
    <Cell><Data ss:Type="String">6827488.75903</Data></Cell>
    <Cell><Data ss:Type="String">1.475787</Data></Cell>
    <Cell><Data ss:Type="String">48.537859</Data></Cell>
   </Row>
   <Row ss:AutoFitHeight="0">
    <Cell><Data ss:Type="String">587769.813573</Data></Cell>
    <Cell><Data ss:Type="String">6827006.565523</Data></Cell>
    <Cell><Data ss:Type="String">1.47976</Data></Cell>
    <Cell><Data ss:Type="String">48.533572</Data></Cell>
   </Row>
   <Row ss:AutoFitHeight="0">
    <Cell><Data ss:Type="String">587797.203352</Data></Cell>
    <Cell><Data ss:Type="String">6827011.480089</Data></Cell>
    <Cell><Data ss:Type="String">1.48013</Data></Cell>
    <Cell><Data ss:Type="String">48.533621</Data></Cell>
   </Row>
   <Row ss:AutoFitHeight="0">
    <Cell><Data ss:Type="String">587828.818384</Data></Cell>
    <Cell><Data ss:Type="String">6827016.613048</Data></Cell>
    <Cell><Data ss:Type="String">1.480557</Data></Cell>
    <Cell><Data ss:Type="String">48.533672</Data></Cell>
   </Row>
   <Row ss:AutoFitHeight="0">
    <Cell><Data ss:Type="String">587839.72164</Data></Cell>
    <Cell><Data ss:Type="String">6827020.986522</Data></Cell>
    <Cell><Data ss:Type="String">1.480703</Data></Cell>
    <Cell><Data ss:Type="String">48.533713</Data></Cell>
   </Row>
   <Row ss:AutoFitHeight="0">
    <Cell><Data ss:Type="String">587863.234582</Data></Cell>
    <Cell><Data ss:Type="String">6827032.863299</Data></Cell>
    <Cell><Data ss:Type="String">1.481019</Data></Cell>
    <Cell><Data ss:Type="String">48.533824</Data></Cell>
   </Row>
   <Row ss:AutoFitHeight="0">
    <Cell><Data ss:Type="String">587906.725977</Data></Cell>
    <Cell><Data ss:Type="String">6827088.802165</Data></Cell>
    <Cell><Data ss:Type="String">1.481593</Data></Cell>
    <Cell><Data ss:Type="String">48.534335</Data></Cell>
   </Row>
   <Row ss:AutoFitHeight="0">
    <Cell><Data ss:Type="String">587894.690432</Data></Cell>
    <Cell><Data ss:Type="String">6827176.468426</Data></Cell>
    <Cell><Data ss:Type="String">1.481407</Data></Cell>
    <Cell><Data ss:Type="String">48.535121</Data></Cell>
   </Row>
   <Row ss:AutoFitHeight="0">
    <Cell><Data ss:Type="String">587831.233931</Data></Cell>
    <Cell><Data ss:Type="String">6827275.915315</Data></Cell>
    <Cell><Data ss:Type="String">1.480522</Data></Cell>
    <Cell><Data ss:Type="String">48.536005</Data></Cell>
   </Row>
   <Row ss:AutoFitHeight="0">
    <Cell><Data ss:Type="String">587828.526663</Data></Cell>
    <Cell><Data ss:Type="String">6827277.703145</Data></Cell>
    <Cell><Data ss:Type="String">1.480485</Data></Cell>
    <Cell><Data ss:Type="String">48.53602</Data></Cell>
   </Row>
   <Row ss:AutoFitHeight="0">
    <Cell><Data ss:Type="String">587808.535402</Data></Cell>
    <Cell><Data ss:Type="String">6827283.146861</Data></Cell>
    <Cell><Data ss:Type="String">1.480213</Data></Cell>
    <Cell><Data ss:Type="String">48.536066</Data></Cell>
   </Row>
   <Row ss:AutoFitHeight="0">
    <Cell><Data ss:Type="String">587839.898052</Data></Cell>
    <Cell><Data ss:Type="String">6827284.556924</Data></Cell>
    <Cell><Data ss:Type="String">1.480637</Data></Cell>
    <Cell><Data ss:Type="String">48.536084</Data></Cell>
   </Row>
   <Row ss:AutoFitHeight="0">
    <Cell><Data ss:Type="String">587749.118591</Data></Cell>
    <Cell><Data ss:Type="String">6827342.518057</Data></Cell>
    <Cell><Data ss:Type="String">1.479392</Data></Cell>
    <Cell><Data ss:Type="String">48.53659</Data></Cell>
   </Row>
   <Row ss:AutoFitHeight="0">
    <Cell><Data ss:Type="String">587729.276285</Data></Cell>
    <Cell><Data ss:Type="String">6827386.83393</Data></Cell>
    <Cell><Data ss:Type="String">1.479112</Data></Cell>
    <Cell><Data ss:Type="String">48.536985</Data></Cell>
   </Row>
   <Row ss:AutoFitHeight="0">
    <Cell><Data ss:Type="String">587757.339004</Data></Cell>
    <Cell><Data ss:Type="String">6827416.823086</Data></Cell>
    <Cell><Data ss:Type="String">1.479484</Data></Cell>
    <Cell><Data ss:Type="String">48.537259</Data></Cell>
   </Row>
   <Row ss:AutoFitHeight="0">
    <Cell><Data ss:Type="String">587663.828246</Data></Cell>
    <Cell><Data ss:Type="String">6827445.948554</Data></Cell>
    <Cell><Data ss:Type="String">1.47821</Data></Cell>
    <Cell><Data ss:Type="String">48.537505</Data></Cell>
   </Row>
   <Row ss:AutoFitHeight="0">
    <Cell><Data ss:Type="String">587653.259893</Data></Cell>
    <Cell><Data ss:Type="String">6827455.053283</Data></Cell>
    <Cell><Data ss:Type="String">1.478065</Data></Cell>
    <Cell><Data ss:Type="String">48.537585</Data></Cell>
   </Row>
   <Row ss:AutoFitHeight="0">
    <Cell><Data ss:Type="String">588995.982383</Data></Cell>
    <Cell><Data ss:Type="String">6827777.050387</Data></Cell>
    <Cell><Data ss:Type="String">1.496167</Data></Cell>
    <Cell><Data ss:Type="String">48.540713</Data></Cell>
   </Row>
   <Row ss:AutoFitHeight="0">
    <Cell><Data ss:Type="String">589415.680433</Data></Cell>
    <Cell><Data ss:Type="String">6827749.95067</Data></Cell>
    <Cell><Data ss:Type="String">1.501858</Data></Cell>
    <Cell><Data ss:Type="String">48.540541</Data></Cell>
   </Row>
   <Row ss:AutoFitHeight="0">
    <Cell><Data ss:Type="String">589701.788217</Data></Cell>
    <Cell><Data ss:Type="String">6827809.791311</Data></Cell>
    <Cell><Data ss:Type="String">1.505718</Data></Cell>
    <Cell><Data ss:Type="String">48.541128</Data></Cell>
   </Row>
   <Row ss:AutoFitHeight="0">
    <Cell><Data ss:Type="String">589710.90706</Data></Cell>
    <Cell><Data ss:Type="String">6827811.919647</Data></Cell>
    <Cell><Data ss:Type="String">1.505841</Data></Cell>
    <Cell><Data ss:Type="String">48.541148</Data></Cell>
   </Row>
   <Row ss:AutoFitHeight="0">
    <Cell><Data ss:Type="String">591761.698516</Data></Cell>
    <Cell><Data ss:Type="String">6824695.933839</Data></Cell>
    <Cell><Data ss:Type="String">1.534402</Data></Cell>
    <Cell><Data ss:Type="String">48.513468</Data></Cell>
   </Row>
   <Row ss:AutoFitHeight="0">
    <Cell><Data ss:Type="String">591789.270987</Data></Cell>
    <Cell><Data ss:Type="String">6824684.513904</Data></Cell>
    <Cell><Data ss:Type="String">1.534778</Data></Cell>
    <Cell><Data ss:Type="String">48.51337</Data></Cell>
   </Row>
   <Row ss:AutoFitHeight="0">
    <Cell><Data ss:Type="String">592018.841167</Data></Cell>
    <Cell><Data ss:Type="String">6823870.785995</Data></Cell>
    <Cell><Data ss:Type="String">1.538089</Data></Cell>
    <Cell><Data ss:Type="String">48.50609</Data></Cell>
   </Row>
   <Row ss:AutoFitHeight="0">
    <Cell><Data ss:Type="String">591977.139312</Data></Cell>
    <Cell><Data ss:Type="String">6823843.302849</Data></Cell>
    <Cell><Data ss:Type="String">1.537532</Data></Cell>
    <Cell><Data ss:Type="String">48.505835</Data></Cell>
   </Row>
   <Row ss:AutoFitHeight="0">
    <Cell><Data ss:Type="String">591973.057467</Data></Cell>
    <Cell><Data ss:Type="String">6823837.244967</Data></Cell>
    <Cell><Data ss:Type="String">1.537478</Data></Cell>
    <Cell><Data ss:Type="String">48.50578</Data></Cell>
   </Row>
   <Row ss:AutoFitHeight="0">
    <Cell><Data ss:Type="String">591956.407214</Data></Cell>
    <Cell><Data ss:Type="String">6823820.613738</Data></Cell>
    <Cell><Data ss:Type="String">1.537257</Data></Cell>
    <Cell><Data ss:Type="String">48.505628</Data></Cell>
   </Row>
   <Row ss:AutoFitHeight="0">
    <Cell><Data ss:Type="String">591926.838996</Data></Cell>
    <Cell><Data ss:Type="String">6823775.243815</Data></Cell>
    <Cell><Data ss:Type="String">1.536868</Data></Cell>
    <Cell><Data ss:Type="String">48.505215</Data></Cell>
   </Row>
   <Row ss:AutoFitHeight="0">
    <Cell><Data ss:Type="String">591919.827738</Data></Cell>
    <Cell><Data ss:Type="String">6823764.826988</Data></Cell>
    <Cell><Data ss:Type="String">1.536776</Data></Cell>
    <Cell><Data ss:Type="String">48.50512</Data></Cell>
   </Row>
   <Row ss:AutoFitHeight="0">
    <Cell><Data ss:Type="String">591910.829801</Data></Cell>
    <Cell><Data ss:Type="String">6823750.453736</Data></Cell>
    <Cell><Data ss:Type="String">1.536658</Data></Cell>
    <Cell><Data ss:Type="String">48.504989</Data></Cell>
   </Row>
   <Row ss:AutoFitHeight="0">
    <Cell><Data ss:Type="String">591915.09353</Data></Cell>
    <Cell><Data ss:Type="String">6823715.204437</Data></Cell>
    <Cell><Data ss:Type="String">1.536724</Data></Cell>
    <Cell><Data ss:Type="String">48.504673</Data></Cell>
   </Row>
   <Row ss:AutoFitHeight="0">
    <Cell><Data ss:Type="String">591915.625398</Data></Cell>
    <Cell><Data ss:Type="String">6823715.166784</Data></Cell>
    <Cell><Data ss:Type="String">1.536731</Data></Cell>
    <Cell><Data ss:Type="String">48.504673</Data></Cell>
   </Row>
   <Row ss:AutoFitHeight="0">
    <Cell><Data ss:Type="String">591926.289647</Data></Cell>
    <Cell><Data ss:Type="String">6823708.511385</Data></Cell>
    <Cell><Data ss:Type="String">1.536877</Data></Cell>
    <Cell><Data ss:Type="String">48.504615</Data></Cell>
   </Row>
   <Row ss:AutoFitHeight="0">
    <Cell><Data ss:Type="String">591915.243943</Data></Cell>
    <Cell><Data ss:Type="String">6823713.963216</Data></Cell>
    <Cell><Data ss:Type="String">1.536726</Data></Cell>
    <Cell><Data ss:Type="String">48.504662</Data></Cell>
   </Row>
   <Row ss:AutoFitHeight="0">
    <Cell><Data ss:Type="String">591960.057241</Data></Cell>
    <Cell><Data ss:Type="String">6823687.37591</Data></Cell>
    <Cell><Data ss:Type="String">1.53734</Data></Cell>
    <Cell><Data ss:Type="String">48.50443</Data></Cell>
   </Row>
   <Row ss:AutoFitHeight="0">
    <Cell><Data ss:Type="String">591960.176925</Data></Cell>
    <Cell><Data ss:Type="String">6823686.823965</Data></Cell>
    <Cell><Data ss:Type="String">1.537341</Data></Cell>
    <Cell><Data ss:Type="String">48.504425</Data></Cell>
   </Row>
   <Row ss:AutoFitHeight="0">
    <Cell><Data ss:Type="String">591961.773683</Data></Cell>
    <Cell><Data ss:Type="String">6823685.432417</Data></Cell>
    <Cell><Data ss:Type="String">1.537363</Data></Cell>
    <Cell><Data ss:Type="String">48.504413</Data></Cell>
   </Row>
   <Row ss:AutoFitHeight="0">
    <Cell><Data ss:Type="String">592009.572961</Data></Cell>
    <Cell><Data ss:Type="String">6823654.194709</Data></Cell>
    <Cell><Data ss:Type="String">1.538018</Data></Cell>
    <Cell><Data ss:Type="String">48.50414</Data></Cell>
   </Row>
   <Row ss:AutoFitHeight="0">
    <Cell><Data ss:Type="String">592008.265857</Data></Cell>
    <Cell><Data ss:Type="String">6823548.149222</Data></Cell>
    <Cell><Data ss:Type="String">1.538027</Data></Cell>
    <Cell><Data ss:Type="String">48.503186</Data></Cell>
   </Row>
   <Row ss:AutoFitHeight="0">
    <Cell><Data ss:Type="String">591996.363521</Data></Cell>
    <Cell><Data ss:Type="String">6823525.772115</Data></Cell>
    <Cell><Data ss:Type="String">1.537872</Data></Cell>
    <Cell><Data ss:Type="String">48.502983</Data></Cell>
   </Row>
   <Row ss:AutoFitHeight="0">
    <Cell><Data ss:Type="String">591984.114117</Data></Cell>
    <Cell><Data ss:Type="String">6823491.674971</Data></Cell>
    <Cell><Data ss:Type="String">1.537714</Data></Cell>
    <Cell><Data ss:Type="String">48.502674</Data></Cell>
   </Row>
   <Row ss:AutoFitHeight="0">
    <Cell><Data ss:Type="String">591888.587771</Data></Cell>
    <Cell><Data ss:Type="String">6823367.387541</Data></Cell>
    <Cell><Data ss:Type="String">1.536453</Data></Cell>
    <Cell><Data ss:Type="String">48.50154</Data></Cell>
   </Row>
   <Row ss:AutoFitHeight="0">
    <Cell><Data ss:Type="String">591888.560224</Data></Cell>
    <Cell><Data ss:Type="String">6823367.573353</Data></Cell>
    <Cell><Data ss:Type="String">1.536452</Data></Cell>
    <Cell><Data ss:Type="String">48.501542</Data></Cell>
   </Row>
   <Row ss:AutoFitHeight="0">
    <Cell><Data ss:Type="String">591787.640108</Data></Cell>
    <Cell><Data ss:Type="String">6823200.462584</Data></Cell>
    <Cell><Data ss:Type="String">1.535128</Data></Cell>
    <Cell><Data ss:Type="String">48.500022</Data></Cell>
   </Row>
   <Row ss:AutoFitHeight="0">
    <Cell><Data ss:Type="String">591612.347244</Data></Cell>
    <Cell><Data ss:Type="String">6823161.549157</Data></Cell>
    <Cell><Data ss:Type="String">1.532766</Data></Cell>
    <Cell><Data ss:Type="String">48.499643</Data></Cell>
   </Row>
   <Row ss:AutoFitHeight="0">
    <Cell><Data ss:Type="String">591586.281801</Data></Cell>
    <Cell><Data ss:Type="String">6823179.655749</Data></Cell>
    <Cell><Data ss:Type="String">1.532408</Data></Cell>
    <Cell><Data ss:Type="String">48.499801</Data></Cell>
   </Row>
   <Row ss:AutoFitHeight="0">
    <Cell><Data ss:Type="String">591585.938087</Data></Cell>
    <Cell><Data ss:Type="String">6823181.823986</Data></Cell>
    <Cell><Data ss:Type="String">1.532403</Data></Cell>
    <Cell><Data ss:Type="String">48.499821</Data></Cell>
   </Row>
   <Row ss:AutoFitHeight="0">
    <Cell><Data ss:Type="String">591555.755195</Data></Cell>
    <Cell><Data ss:Type="String">6823181.331979</Data></Cell>
    <Cell><Data ss:Type="String">1.531995</Data></Cell>
    <Cell><Data ss:Type="String">48.499811</Data></Cell>
   </Row>
   <Row ss:AutoFitHeight="0">
    <Cell><Data ss:Type="String">591512.674617</Data></Cell>
    <Cell><Data ss:Type="String">6823180.996635</Data></Cell>
    <Cell><Data ss:Type="String">1.531412</Data></Cell>
    <Cell><Data ss:Type="String">48.499801</Data></Cell>
   </Row>
   <Row ss:AutoFitHeight="0">
    <Cell><Data ss:Type="String">591296.76434</Data></Cell>
    <Cell><Data ss:Type="String">6823292.67069</Data></Cell>
    <Cell><Data ss:Type="String">1.528462</Data></Cell>
    <Cell><Data ss:Type="String">48.500769</Data></Cell>
   </Row>
   <Row ss:AutoFitHeight="0">
    <Cell><Data ss:Type="String">591747.818888</Data></Cell>
    <Cell><Data ss:Type="String">6823413.424037</Data></Cell>
    <Cell><Data ss:Type="String">1.534536</Data></Cell>
    <Cell><Data ss:Type="String">48.501931</Data></Cell>
   </Row>
   <Row ss:AutoFitHeight="0">
    <Cell><Data ss:Type="String">591756.446499</Data></Cell>
    <Cell><Data ss:Type="String">6823434.147379</Data></Cell>
    <Cell><Data ss:Type="String">1.534647</Data></Cell>
    <Cell><Data ss:Type="String">48.502119</Data></Cell>
   </Row>
   <Row ss:AutoFitHeight="0">
    <Cell><Data ss:Type="String">591756.614846</Data></Cell>
    <Cell><Data ss:Type="String">6823433.884832</Data></Cell>
    <Cell><Data ss:Type="String">1.53465</Data></Cell>
    <Cell><Data ss:Type="String">48.502116</Data></Cell>
   </Row>
   <Row ss:AutoFitHeight="0">
    <Cell><Data ss:Type="String">591761.254982</Data></Cell>
    <Cell><Data ss:Type="String">6823463.329594</Data></Cell>
    <Cell><Data ss:Type="String">1.534705</Data></Cell>
    <Cell><Data ss:Type="String">48.502382</Data></Cell>
   </Row>
   <Row ss:AutoFitHeight="0">
    <Cell><Data ss:Type="String">591919.872417</Data></Cell>
    <Cell><Data ss:Type="String">6823472.840228</Data></Cell>
    <Cell><Data ss:Type="String">1.53685</Data></Cell>
    <Cell><Data ss:Type="String">48.502494</Data></Cell>
   </Row>
   <Row ss:AutoFitHeight="0">
    <Cell><Data ss:Type="String">591723.533183</Data></Cell>
    <Cell><Data ss:Type="String">6823082.340065</Data></Cell>
    <Cell><Data ss:Type="String">1.53429</Data></Cell>
    <Cell><Data ss:Type="String">48.498949</Data></Cell>
   </Row>
   <Row ss:AutoFitHeight="0">
    <Cell><Data ss:Type="String">591707.98564</Data></Cell>
    <Cell><Data ss:Type="String">6823025.858669</Data></Cell>
    <Cell><Data ss:Type="String">1.534094</Data></Cell>
    <Cell><Data ss:Type="String">48.498438</Data></Cell>
   </Row>
   <Row ss:AutoFitHeight="0">
    <Cell><Data ss:Type="String">591709.459717</Data></Cell>
    <Cell><Data ss:Type="String">6823019.521803</Data></Cell>
    <Cell><Data ss:Type="String">1.534116</Data></Cell>
    <Cell><Data ss:Type="String">48.498381</Data></Cell>
   </Row>
   <Row ss:AutoFitHeight="0">
    <Cell><Data ss:Type="String">591709.145202</Data></Cell>
    <Cell><Data ss:Type="String">6823010.917326</Data></Cell>
    <Cell><Data ss:Type="String">1.534114</Data></Cell>
    <Cell><Data ss:Type="String">48.498304</Data></Cell>
   </Row>
   <Row ss:AutoFitHeight="0">
    <Cell><Data ss:Type="String">591624.432391</Data></Cell>
    <Cell><Data ss:Type="String">6822846.658835</Data></Cell>
    <Cell><Data ss:Type="String">1.533008</Data></Cell>
    <Cell><Data ss:Type="String">48.496812</Data></Cell>
   </Row>
   <Row ss:AutoFitHeight="0">
    <Cell><Data ss:Type="String">591563.323417</Data></Cell>
    <Cell><Data ss:Type="String">6822786.231502</Data></Cell>
    <Cell><Data ss:Type="String">1.532197</Data></Cell>
    <Cell><Data ss:Type="String">48.496259</Data></Cell>
   </Row>
   <Row ss:AutoFitHeight="0">
    <Cell><Data ss:Type="String">591554.112884</Data></Cell>
    <Cell><Data ss:Type="String">6822793.867271</Data></Cell>
    <Cell><Data ss:Type="String">1.53207</Data></Cell>
    <Cell><Data ss:Type="String">48.496326</Data></Cell>
   </Row>
   <Row ss:AutoFitHeight="0">
    <Cell><Data ss:Type="String">591534.328796</Data></Cell>
    <Cell><Data ss:Type="String">6822814.439096</Data></Cell>
    <Cell><Data ss:Type="String">1.531797</Data></Cell>
    <Cell><Data ss:Type="String">48.496508</Data></Cell>
   </Row>
   <Row ss:AutoFitHeight="0">
    <Cell><Data ss:Type="String">591569.761385</Data></Cell>
    <Cell><Data ss:Type="String">6822780.046309</Data></Cell>
    <Cell><Data ss:Type="String">1.532285</Data></Cell>
    <Cell><Data ss:Type="String">48.496204</Data></Cell>
   </Row>
   <Row ss:AutoFitHeight="0">
    <Cell><Data ss:Type="String">591596.746764</Data></Cell>
    <Cell><Data ss:Type="String">6822752.685391</Data></Cell>
    <Cell><Data ss:Type="String">1.532657</Data></Cell>
    <Cell><Data ss:Type="String">48.495963</Data></Cell>
   </Row>
   <Row ss:AutoFitHeight="0">
    <Cell><Data ss:Type="String">591660.869923</Data></Cell>
    <Cell><Data ss:Type="String">6822723.630987</Data></Cell>
    <Cell><Data ss:Type="String">1.533532</Data></Cell>
    <Cell><Data ss:Type="String">48.495712</Data></Cell>
   </Row>
   <Row ss:AutoFitHeight="0">
    <Cell><Data ss:Type="String">591512.805778</Data></Cell>
    <Cell><Data ss:Type="String">6822532.379502</Data></Cell>
    <Cell><Data ss:Type="String">1.531577</Data></Cell>
    <Cell><Data ss:Type="String">48.493967</Data></Cell>
   </Row>
   <Row ss:AutoFitHeight="0">
    <Cell><Data ss:Type="String">591430.943599</Data></Cell>
    <Cell><Data ss:Type="String">6822523.260177</Data></Cell>
    <Cell><Data ss:Type="String">1.530471</Data></Cell>
    <Cell><Data ss:Type="String">48.493871</Data></Cell>
   </Row>
   <Row ss:AutoFitHeight="0">
    <Cell><Data ss:Type="String">591432.852895</Data></Cell>
    <Cell><Data ss:Type="String">6822523.67245</Data></Cell>
    <Cell><Data ss:Type="String">1.530497</Data></Cell>
    <Cell><Data ss:Type="String">48.493875</Data></Cell>
   </Row>
   <Row ss:AutoFitHeight="0">
    <Cell><Data ss:Type="String">591329.61395</Data></Cell>
    <Cell><Data ss:Type="String">6822540.103907</Data></Cell>
    <Cell><Data ss:Type="String">1.529096</Data></Cell>
    <Cell><Data ss:Type="String">48.494006</Data></Cell>
   </Row>
   <Row ss:AutoFitHeight="0">
    <Cell><Data ss:Type="String">591333.114938</Data></Cell>
    <Cell><Data ss:Type="String">6822536.517975</Data></Cell>
    <Cell><Data ss:Type="String">1.529144</Data></Cell>
    <Cell><Data ss:Type="String">48.493974</Data></Cell>
   </Row>
   <Row ss:AutoFitHeight="0">
    <Cell><Data ss:Type="String">591254.086471</Data></Cell>
    <Cell><Data ss:Type="String">6822563.803137</Data></Cell>
    <Cell><Data ss:Type="String">1.528068</Data></Cell>
    <Cell><Data ss:Type="String">48.494206</Data></Cell>
   </Row>
   <Row ss:AutoFitHeight="0">
    <Cell><Data ss:Type="String">591445.983725</Data></Cell>
    <Cell><Data ss:Type="String">6822426.126846</Data></Cell>
    <Cell><Data ss:Type="String">1.530699</Data></Cell>
    <Cell><Data ss:Type="String">48.493</Data></Cell>
   </Row>
   <Row ss:AutoFitHeight="0">
    <Cell><Data ss:Type="String">591444.578945</Data></Cell>
    <Cell><Data ss:Type="String">6822413.889197</Data></Cell>
    <Cell><Data ss:Type="String">1.530683</Data></Cell>
    <Cell><Data ss:Type="String">48.49289</Data></Cell>
   </Row>
   <Row ss:AutoFitHeight="0">
    <Cell><Data ss:Type="String">591471.187513</Data></Cell>
    <Cell><Data ss:Type="String">6822348.227072</Data></Cell>
    <Cell><Data ss:Type="String">1.53106</Data></Cell>
    <Cell><Data ss:Type="String">48.492304</Data></Cell>
   </Row>
   <Row ss:AutoFitHeight="0">
    <Cell><Data ss:Type="String">591619.01675</Data></Cell>
    <Cell><Data ss:Type="String">6822089.12228</Data></Cell>
    <Cell><Data ss:Type="String">1.533126</Data></Cell>
    <Cell><Data ss:Type="String">48.489998</Data></Cell>
   </Row>
   <Row ss:AutoFitHeight="0">
    <Cell><Data ss:Type="String">591614.415811</Data></Cell>
    <Cell><Data ss:Type="String">6822068.864939</Data></Cell>
    <Cell><Data ss:Type="String">1.533068</Data></Cell>
    <Cell><Data ss:Type="String">48.489815</Data></Cell>
   </Row>
   <Row ss:AutoFitHeight="0">
    <Cell><Data ss:Type="String">591613.398493</Data></Cell>
    <Cell><Data ss:Type="String">6822067.123493</Data></Cell>
    <Cell><Data ss:Type="String">1.533055</Data></Cell>
    <Cell><Data ss:Type="String">48.489799</Data></Cell>
   </Row>
   <Row ss:AutoFitHeight="0">
    <Cell><Data ss:Type="String">591610.976546</Data></Cell>
    <Cell><Data ss:Type="String">6822062.461879</Data></Cell>
    <Cell><Data ss:Type="String">1.533024</Data></Cell>
    <Cell><Data ss:Type="String">48.489757</Data></Cell>
   </Row>
   <Row ss:AutoFitHeight="0">
    <Cell><Data ss:Type="String">591601.709049</Data></Cell>
    <Cell><Data ss:Type="String">6822045.765628</Data></Cell>
    <Cell><Data ss:Type="String">1.532902</Data></Cell>
    <Cell><Data ss:Type="String">48.489605</Data></Cell>
   </Row>
   <Row ss:AutoFitHeight="0">
    <Cell><Data ss:Type="String">591600.930757</Data></Cell>
    <Cell><Data ss:Type="String">6822043.553405</Data></Cell>
    <Cell><Data ss:Type="String">1.532892</Data></Cell>
    <Cell><Data ss:Type="String">48.489585</Data></Cell>
   </Row>
   <Row ss:AutoFitHeight="0">
    <Cell><Data ss:Type="String">591585.876709</Data></Cell>
    <Cell><Data ss:Type="String">6822013.80843</Data></Cell>
    <Cell><Data ss:Type="String">1.532696</Data></Cell>
    <Cell><Data ss:Type="String">48.489315</Data></Cell>
   </Row>
   <Row ss:AutoFitHeight="0">
    <Cell><Data ss:Type="String">591412.717415</Data></Cell>
    <Cell><Data ss:Type="String">6822304.799927</Data></Cell>
    <Cell><Data ss:Type="String">1.53028</Data></Cell>
    <Cell><Data ss:Type="String">48.491903</Data></Cell>
   </Row>
   <Row ss:AutoFitHeight="0">
    <Cell><Data ss:Type="String">591489.133694</Data></Cell>
    <Cell><Data ss:Type="String">6822213.457993</Data></Cell>
    <Cell><Data ss:Type="String">1.531337</Data></Cell>
    <Cell><Data ss:Type="String">48.491095</Data></Cell>
   </Row>
   <Row ss:AutoFitHeight="0">
    <Cell><Data ss:Type="String">591502.412155</Data></Cell>
    <Cell><Data ss:Type="String">6822204.013951</Data></Cell>
    <Cell><Data ss:Type="String">1.531519</Data></Cell>
    <Cell><Data ss:Type="String">48.491012</Data></Cell>
   </Row>
   <Row ss:AutoFitHeight="0">
    <Cell><Data ss:Type="String">591393.703524</Data></Cell>
    <Cell><Data ss:Type="String">6822234.057332</Data></Cell>
    <Cell><Data ss:Type="String">1.53004</Data></Cell>
    <Cell><Data ss:Type="String">48.491264</Data></Cell>
   </Row>
   <Row ss:AutoFitHeight="0">
    <Cell><Data ss:Type="String">591458.264743</Data></Cell>
    <Cell><Data ss:Type="String">6822170.363258</Data></Cell>
    <Cell><Data ss:Type="String">1.53093</Data></Cell>
    <Cell><Data ss:Type="String">48.490702</Data></Cell>
   </Row>
   <Row ss:AutoFitHeight="0">
    <Cell><Data ss:Type="String">591458.785198</Data></Cell>
    <Cell><Data ss:Type="String">6822170.708732</Data></Cell>
    <Cell><Data ss:Type="String">1.530937</Data></Cell>
    <Cell><Data ss:Type="String">48.490705</Data></Cell>
   </Row>
   <Row ss:AutoFitHeight="0">
    <Cell><Data ss:Type="String">591456.829933</Data></Cell>
    <Cell><Data ss:Type="String">6822171.152773</Data></Cell>
    <Cell><Data ss:Type="String">1.53091</Data></Cell>
    <Cell><Data ss:Type="String">48.490709</Data></Cell>
   </Row>
   <Row ss:AutoFitHeight="0">
    <Cell><Data ss:Type="String">584378.488649</Data></Cell>
    <Cell><Data ss:Type="String">6829490.844099</Data></Cell>
    <Cell><Data ss:Type="String">1.433167</Data></Cell>
    <Cell><Data ss:Type="String">48.555319</Data></Cell>
   </Row>
   <Row ss:AutoFitHeight="0">
    <Cell><Data ss:Type="String">584420.149661</Data></Cell>
    <Cell><Data ss:Type="String">6829450.857568</Data></Cell>
    <Cell><Data ss:Type="String">1.433742</Data></Cell>
    <Cell><Data ss:Type="String">48.554966</Data></Cell>
   </Row>
   <Row ss:AutoFitHeight="0">
    <Cell><Data ss:Type="String">584442.369697</Data></Cell>
    <Cell><Data ss:Type="String">6829470.016831</Data></Cell>
    <Cell><Data ss:Type="String">1.434038</Data></Cell>
    <Cell><Data ss:Type="String">48.555143</Data></Cell>
   </Row>
   <Row ss:AutoFitHeight="0">
    <Cell><Data ss:Type="String">584442.404799</Data></Cell>
    <Cell><Data ss:Type="String">6829469.605356</Data></Cell>
    <Cell><Data ss:Type="String">1.434038</Data></Cell>
    <Cell><Data ss:Type="String">48.555139</Data></Cell>
   </Row>
   <Row ss:AutoFitHeight="0">
    <Cell><Data ss:Type="String">584447.274767</Data></Cell>
    <Cell><Data ss:Type="String">6829474.018069</Data></Cell>
    <Cell><Data ss:Type="String">1.434103</Data></Cell>
    <Cell><Data ss:Type="String">48.55518</Data></Cell>
   </Row>
   <Row ss:AutoFitHeight="0">
    <Cell><Data ss:Type="String">584405.516547</Data></Cell>
    <Cell><Data ss:Type="String">6829291.453787</Data></Cell>
    <Cell><Data ss:Type="String">1.433586</Data></Cell>
    <Cell><Data ss:Type="String">48.55353</Data></Cell>
   </Row>
   <Row ss:AutoFitHeight="0">
    <Cell><Data ss:Type="String">584375.806007</Data></Cell>
    <Cell><Data ss:Type="String">6829275.232288</Data></Cell>
    <Cell><Data ss:Type="String">1.433188</Data></Cell>
    <Cell><Data ss:Type="String">48.553379</Data></Cell>
   </Row>
   <Row ss:AutoFitHeight="0">
    <Cell><Data ss:Type="String">584293.807749</Data></Cell>
    <Cell><Data ss:Type="String">6829331.296025</Data></Cell>
    <Cell><Data ss:Type="String">1.432062</Data></Cell>
    <Cell><Data ss:Type="String">48.553869</Data></Cell>
   </Row>
   <Row ss:AutoFitHeight="0">
    <Cell><Data ss:Type="String">584265.377846</Data></Cell>
    <Cell><Data ss:Type="String">6829398.243182</Data></Cell>
    <Cell><Data ss:Type="String">1.431659</Data></Cell>
    <Cell><Data ss:Type="String">48.554466</Data></Cell>
   </Row>
   <Row ss:AutoFitHeight="0">
    <Cell><Data ss:Type="String">584260.754551</Data></Cell>
    <Cell><Data ss:Type="String">6829408.755838</Data></Cell>
    <Cell><Data ss:Type="String">1.431594</Data></Cell>
    <Cell><Data ss:Type="String">48.554559</Data></Cell>
   </Row>
   <Row ss:AutoFitHeight="0">
    <Cell><Data ss:Type="String">584183.228352</Data></Cell>
    <Cell><Data ss:Type="String">6829486.083664</Data></Cell>
    <Cell><Data ss:Type="String">1.430522</Data></Cell>
    <Cell><Data ss:Type="String">48.555241</Data></Cell>
   </Row>
   <Row ss:AutoFitHeight="0">
    <Cell><Data ss:Type="String">584224.606031</Data></Cell>
    <Cell><Data ss:Type="String">6829522.802798</Data></Cell>
    <Cell><Data ss:Type="String">1.431073</Data></Cell>
    <Cell><Data ss:Type="String">48.555579</Data></Cell>
   </Row>
   <Row ss:AutoFitHeight="0">
    <Cell><Data ss:Type="String">584196.828499</Data></Cell>
    <Cell><Data ss:Type="String">6828993.993956</Data></Cell>
    <Cell><Data ss:Type="String">1.430839</Data></Cell>
    <Cell><Data ss:Type="String">48.550818</Data></Cell>
   </Row>
   <Row ss:AutoFitHeight="0">
    <Cell><Data ss:Type="String">584427.57934</Data></Cell>
    <Cell><Data ss:Type="String">6829303.904663</Data></Cell>
    <Cell><Data ss:Type="String">1.433882</Data></Cell>
    <Cell><Data ss:Type="String">48.553646</Data></Cell>
   </Row>
   <Row ss:AutoFitHeight="0">
    <Cell><Data ss:Type="String">584630.947559</Data></Cell>
    <Cell><Data ss:Type="String">6829285.09539</Data></Cell>
    <Cell><Data ss:Type="String">1.436642</Data></Cell>
    <Cell><Data ss:Type="String">48.553513</Data></Cell>
   </Row>
   <Row ss:AutoFitHeight="0">
    <Cell><Data ss:Type="String">584719.948224</Data></Cell>
    <Cell><Data ss:Type="String">6829197.814718</Data></Cell>
    <Cell><Data ss:Type="String">1.437871</Data></Cell>
    <Cell><Data ss:Type="String">48.552744</Data></Cell>
   </Row>
   <Row ss:AutoFitHeight="0">
    <Cell><Data ss:Type="String">584768.395447</Data></Cell>
    <Cell><Data ss:Type="String">6829348.365469</Data></Cell>
    <Cell><Data ss:Type="String">1.438487</Data></Cell>
    <Cell><Data ss:Type="String">48.554107</Data></Cell>
   </Row>
   <Row ss:AutoFitHeight="0">
    <Cell><Data ss:Type="String">584770.232027</Data></Cell>
    <Cell><Data ss:Type="String">6829348.004847</Data></Cell>
    <Cell><Data ss:Type="String">1.438512</Data></Cell>
    <Cell><Data ss:Type="String">48.554104</Data></Cell>
   </Row>
   <Row ss:AutoFitHeight="0">
    <Cell><Data ss:Type="String">584772.505553</Data></Cell>
    <Cell><Data ss:Type="String">6829347.530573</Data></Cell>
    <Cell><Data ss:Type="String">1.438543</Data></Cell>
    <Cell><Data ss:Type="String">48.5541</Data></Cell>
   </Row>
   <Row ss:AutoFitHeight="0">
    <Cell><Data ss:Type="String">584866.006029</Data></Cell>
    <Cell><Data ss:Type="String">6829306.306137</Data></Cell>
    <Cell><Data ss:Type="String">1.439821</Data></Cell>
    <Cell><Data ss:Type="String">48.553746</Data></Cell>
   </Row>
   <Row ss:AutoFitHeight="0">
    <Cell><Data ss:Type="String">584831.532757</Data></Cell>
    <Cell><Data ss:Type="String">6829323.576104</Data></Cell>
    <Cell><Data ss:Type="String">1.439349</Data></Cell>
    <Cell><Data ss:Type="String">48.553895</Data></Cell>
   </Row>
   <Row ss:AutoFitHeight="0">
    <Cell><Data ss:Type="String">584809.553692</Data></Cell>
    <Cell><Data ss:Type="String">6829387.282795</Data></Cell>
    <Cell><Data ss:Type="String">1.439034</Data></Cell>
    <Cell><Data ss:Type="String">48.554464</Data></Cell>
   </Row>
   <Row ss:AutoFitHeight="0">
    <Cell><Data ss:Type="String">584797.561573</Data></Cell>
    <Cell><Data ss:Type="String">6829465.422632</Data></Cell>
    <Cell><Data ss:Type="String">1.438851</Data></Cell>
    <Cell><Data ss:Type="String">48.555165</Data></Cell>
   </Row>
   <Row ss:AutoFitHeight="0">
    <Cell><Data ss:Type="String">584724.739672</Data></Cell>
    <Cell><Data ss:Type="String">6829496.8931</Data></Cell>
    <Cell><Data ss:Type="String">1.437856</Data></Cell>
    <Cell><Data ss:Type="String">48.555435</Data></Cell>
   </Row>
   <Row ss:AutoFitHeight="0">
    <Cell><Data ss:Type="String">584702.426216</Data></Cell>
    <Cell><Data ss:Type="String">6829490.147553</Data></Cell>
    <Cell><Data ss:Type="String">1.437555</Data></Cell>
    <Cell><Data ss:Type="String">48.55537</Data></Cell>
   </Row>
   <Row ss:AutoFitHeight="0">
    <Cell><Data ss:Type="String">584667.324651</Data></Cell>
    <Cell><Data ss:Type="String">6829569.986734</Data></Cell>
    <Cell><Data ss:Type="String">1.437058</Data></Cell>
    <Cell><Data ss:Type="String">48.556082</Data></Cell>
   </Row>
   <Row ss:AutoFitHeight="0">
    <Cell><Data ss:Type="String">584666.876994</Data></Cell>
    <Cell><Data ss:Type="String">6829570.190175</Data></Cell>
    <Cell><Data ss:Type="String">1.437052</Data></Cell>
    <Cell><Data ss:Type="String">48.556084</Data></Cell>
   </Row>
   <Row ss:AutoFitHeight="0">
    <Cell><Data ss:Type="String">584666.877691</Data></Cell>
    <Cell><Data ss:Type="String">6829570.53608</Data></Cell>
    <Cell><Data ss:Type="String">1.437052</Data></Cell>
    <Cell><Data ss:Type="String">48.556087</Data></Cell>
   </Row>
   <Row ss:AutoFitHeight="0">
    <Cell><Data ss:Type="String">584518.910608</Data></Cell>
    <Cell><Data ss:Type="String">6829470.472788</Data></Cell>
    <Cell><Data ss:Type="String">1.435074</Data></Cell>
    <Cell><Data ss:Type="String">48.55516</Data></Cell>
   </Row>
   <Row ss:AutoFitHeight="0">
    <Cell><Data ss:Type="String">584519.54625</Data></Cell>
    <Cell><Data ss:Type="String">6829470.07103</Data></Cell>
    <Cell><Data ss:Type="String">1.435083</Data></Cell>
    <Cell><Data ss:Type="String">48.555157</Data></Cell>
   </Row>
   <Row ss:AutoFitHeight="0">
    <Cell><Data ss:Type="String">584520.728535</Data></Cell>
    <Cell><Data ss:Type="String">6829469.794334</Data></Cell>
    <Cell><Data ss:Type="String">1.435099</Data></Cell>
    <Cell><Data ss:Type="String">48.555155</Data></Cell>
   </Row>
   <Row ss:AutoFitHeight="0">
    <Cell><Data ss:Type="String">584561.780912</Data></Cell>
    <Cell><Data ss:Type="String">6829512.056973</Data></Cell>
    <Cell><Data ss:Type="String">1.435644</Data></Cell>
    <Cell><Data ss:Type="String">48.555542</Data></Cell>
   </Row>
   <Row ss:AutoFitHeight="0">
    <Cell><Data ss:Type="String">584527.367657</Data></Cell>
    <Cell><Data ss:Type="String">6829561.908883</Data></Cell>
    <Cell><Data ss:Type="String">1.435164</Data></Cell>
    <Cell><Data ss:Type="String">48.555984</Data></Cell>
   </Row>
   <Row ss:AutoFitHeight="0">
    <Cell><Data ss:Type="String">585797.699185</Data></Cell>
    <Cell><Data ss:Type="String">6831117.781518</Data></Cell>
    <Cell><Data ss:Type="String">1.451962</Data></Cell>
    <Cell><Data ss:Type="String">48.570203</Data></Cell>
   </Row>
   <Row ss:AutoFitHeight="0">
    <Cell><Data ss:Type="String">585865.592097</Data></Cell>
    <Cell><Data ss:Type="String">6831187.17011</Data></Cell>
    <Cell><Data ss:Type="String">1.452863</Data></Cell>
    <Cell><Data ss:Type="String">48.570839</Data></Cell>
   </Row>
   <Row ss:AutoFitHeight="0">
    <Cell><Data ss:Type="String">585867.830919</Data></Cell>
    <Cell><Data ss:Type="String">6831190.313662</Data></Cell>
    <Cell><Data ss:Type="String">1.452893</Data></Cell>
    <Cell><Data ss:Type="String">48.570867</Data></Cell>
   </Row>
   <Row ss:AutoFitHeight="0">
    <Cell><Data ss:Type="String">585885.623531</Data></Cell>
    <Cell><Data ss:Type="String">6831205.062055</Data></Cell>
    <Cell><Data ss:Type="String">1.45313</Data></Cell>
    <Cell><Data ss:Type="String">48.571003</Data></Cell>
   </Row>
   <Row ss:AutoFitHeight="0">
    <Cell><Data ss:Type="String">585920.558265</Data></Cell>
    <Cell><Data ss:Type="String">6831193.156863</Data></Cell>
    <Cell><Data ss:Type="String">1.453607</Data></Cell>
    <Cell><Data ss:Type="String">48.570902</Data></Cell>
   </Row>
   <Row ss:AutoFitHeight="0">
    <Cell><Data ss:Type="String">585922.169468</Data></Cell>
    <Cell><Data ss:Type="String">6831192.053565</Data></Cell>
    <Cell><Data ss:Type="String">1.453629</Data></Cell>
    <Cell><Data ss:Type="String">48.570893</Data></Cell>
   </Row>
   <Row ss:AutoFitHeight="0">
    <Cell><Data ss:Type="String">586114.061694</Data></Cell>
    <Cell><Data ss:Type="String">6831199.117619</Data></Cell>
    <Cell><Data ss:Type="String">1.456227</Data></Cell>
    <Cell><Data ss:Type="String">48.57099</Data></Cell>
   </Row>
   <Row ss:AutoFitHeight="0">
    <Cell><Data ss:Type="String">586134.068561</Data></Cell>
    <Cell><Data ss:Type="String">6831173.406229</Data></Cell>
    <Cell><Data ss:Type="String">1.456505</Data></Cell>
    <Cell><Data ss:Type="String">48.570762</Data></Cell>
   </Row>
   <Row ss:AutoFitHeight="0">
    <Cell><Data ss:Type="String">586139.564614</Data></Cell>
    <Cell><Data ss:Type="String">6831165.694689</Data></Cell>
    <Cell><Data ss:Type="String">1.456582</Data></Cell>
    <Cell><Data ss:Type="String">48.570694</Data></Cell>
   </Row>
   <Row ss:AutoFitHeight="0">
    <Cell><Data ss:Type="String">586201.190076</Data></Cell>
    <Cell><Data ss:Type="String">6831078.840806</Data></Cell>
    <Cell><Data ss:Type="String">1.45744</Data></Cell>
    <Cell><Data ss:Type="String">48.569923</Data></Cell>
   </Row>
   <Row ss:AutoFitHeight="0">
    <Cell><Data ss:Type="String">586209.756009</Data></Cell>
    <Cell><Data ss:Type="String">6831071.526473</Data></Cell>
    <Cell><Data ss:Type="String">1.457558</Data></Cell>
    <Cell><Data ss:Type="String">48.569859</Data></Cell>
   </Row>
   <Row ss:AutoFitHeight="0">
    <Cell><Data ss:Type="String">586201.823217</Data></Cell>
    <Cell><Data ss:Type="String">6831187.852356</Data></Cell>
    <Cell><Data ss:Type="String">1.45742</Data></Cell>
    <Cell><Data ss:Type="String">48.570904</Data></Cell>
   </Row>
   <Row ss:AutoFitHeight="0">
    <Cell><Data ss:Type="String">586205.115844</Data></Cell>
    <Cell><Data ss:Type="String">6831181.953688</Data></Cell>
    <Cell><Data ss:Type="String">1.457466</Data></Cell>
    <Cell><Data ss:Type="String">48.570851</Data></Cell>
   </Row>
   <Row ss:AutoFitHeight="0">
    <Cell><Data ss:Type="String">586221.167137</Data></Cell>
    <Cell><Data ss:Type="String">6831150.343483</Data></Cell>
    <Cell><Data ss:Type="String">1.457692</Data></Cell>
    <Cell><Data ss:Type="String">48.57057</Data></Cell>
   </Row>
   <Row ss:AutoFitHeight="0">
    <Cell><Data ss:Type="String">586203.243833</Data></Cell>
    <Cell><Data ss:Type="String">6831263.405385</Data></Cell>
    <Cell><Data ss:Type="String">1.457419</Data></Cell>
    <Cell><Data ss:Type="String">48.571584</Data></Cell>
   </Row>
   <Row ss:AutoFitHeight="0">
    <Cell><Data ss:Type="String">586167.197737</Data></Cell>
    <Cell><Data ss:Type="String">6831293.142492</Data></Cell>
    <Cell><Data ss:Type="String">1.456923</Data></Cell>
    <Cell><Data ss:Type="String">48.571845</Data></Cell>
   </Row>
   <Row ss:AutoFitHeight="0">
    <Cell><Data ss:Type="String">586113.106005</Data></Cell>
    <Cell><Data ss:Type="String">6831336.547575</Data></Cell>
    <Cell><Data ss:Type="String">1.456178</Data></Cell>
    <Cell><Data ss:Type="String">48.572226</Data></Cell>
   </Row>
   <Row ss:AutoFitHeight="0">
    <Cell><Data ss:Type="String">586109.769673</Data></Cell>
    <Cell><Data ss:Type="String">6831340.201754</Data></Cell>
    <Cell><Data ss:Type="String">1.456132</Data></Cell>
    <Cell><Data ss:Type="String">48.572258</Data></Cell>
   </Row>
   <Row ss:AutoFitHeight="0">
    <Cell><Data ss:Type="String">586097.990535</Data></Cell>
    <Cell><Data ss:Type="String">6831350.479283</Data></Cell>
    <Cell><Data ss:Type="String">1.45597</Data></Cell>
    <Cell><Data ss:Type="String">48.572348</Data></Cell>
   </Row>
   <Row ss:AutoFitHeight="0">
    <Cell><Data ss:Type="String">586035.406632</Data></Cell>
    <Cell><Data ss:Type="String">6831448.496909</Data></Cell>
    <Cell><Data ss:Type="String">1.455095</Data></Cell>
    <Cell><Data ss:Type="String">48.573219</Data></Cell>
   </Row>
   <Row ss:AutoFitHeight="0">
    <Cell><Data ss:Type="String">585971.196768</Data></Cell>
    <Cell><Data ss:Type="String">6831436.494362</Data></Cell>
    <Cell><Data ss:Type="String">1.454228</Data></Cell>
    <Cell><Data ss:Type="String">48.5731</Data></Cell>
   </Row>
   <Row ss:AutoFitHeight="0">
    <Cell><Data ss:Type="String">585567.673982</Data></Cell>
    <Cell><Data ss:Type="String">6831625.165912</Data></Cell>
    <Cell><Data ss:Type="String">1.448709</Data></Cell>
    <Cell><Data ss:Type="String">48.574725</Data></Cell>
   </Row>
   <Row ss:AutoFitHeight="0">
    <Cell><Data ss:Type="String">585506.655997</Data></Cell>
    <Cell><Data ss:Type="String">6831643.99797</Data></Cell>
    <Cell><Data ss:Type="String">1.447877</Data></Cell>
    <Cell><Data ss:Type="String">48.574884</Data></Cell>
   </Row>
   <Row ss:AutoFitHeight="0">
    <Cell><Data ss:Type="String">585372.563854</Data></Cell>
    <Cell><Data ss:Type="String">6831688.059991</Data></Cell>
    <Cell><Data ss:Type="String">1.446048</Data></Cell>
    <Cell><Data ss:Type="String">48.575256</Data></Cell>
   </Row>
   <Row ss:AutoFitHeight="0">
    <Cell><Data ss:Type="String">585402.526285</Data></Cell>
    <Cell><Data ss:Type="String">6831709.356194</Data></Cell>
    <Cell><Data ss:Type="String">1.446449</Data></Cell>
    <Cell><Data ss:Type="String">48.575453</Data></Cell>
   </Row>
   <Row ss:AutoFitHeight="0">
    <Cell><Data ss:Type="String">585936.335692</Data></Cell>
    <Cell><Data ss:Type="String">6831453.670085</Data></Cell>
    <Cell><Data ss:Type="String">1.453751</Data></Cell>
    <Cell><Data ss:Type="String">48.573248</Data></Cell>
   </Row>
   <Row ss:AutoFitHeight="0">
    <Cell><Data ss:Type="String">587817.814423</Data></Cell>
    <Cell><Data ss:Type="String">6830807.198937</Data></Cell>
    <Cell><Data ss:Type="String">1.479419</Data></Cell>
    <Cell><Data ss:Type="String">48.567762</Data></Cell>
   </Row>
   <Row ss:AutoFitHeight="0">
    <Cell><Data ss:Type="String">587819.723579</Data></Cell>
    <Cell><Data ss:Type="String">6830808.05785</Data></Cell>
    <Cell><Data ss:Type="String">1.479445</Data></Cell>
    <Cell><Data ss:Type="String">48.56777</Data></Cell>
   </Row>
   <Row ss:AutoFitHeight="0">
    <Cell><Data ss:Type="String">587819.36693</Data></Cell>
    <Cell><Data ss:Type="String">6830808.484763</Data></Cell>
    <Cell><Data ss:Type="String">1.47944</Data></Cell>
    <Cell><Data ss:Type="String">48.567774</Data></Cell>
   </Row>
   <Row ss:AutoFitHeight="0">
    <Cell><Data ss:Type="String">587879.41894</Data></Cell>
    <Cell><Data ss:Type="String">6830938.221755</Data></Cell>
    <Cell><Data ss:Type="String">1.48022</Data></Cell>
    <Cell><Data ss:Type="String">48.568951</Data></Cell>
   </Row>
   <Row ss:AutoFitHeight="0">
    <Cell><Data ss:Type="String">587905.098159</Data></Cell>
    <Cell><Data ss:Type="String">6830963.841306</Data></Cell>
    <Cell><Data ss:Type="String">1.480561</Data></Cell>
    <Cell><Data ss:Type="String">48.569186</Data></Cell>
   </Row>
   <Row ss:AutoFitHeight="0">
    <Cell><Data ss:Type="String">587905.168796</Data></Cell>
    <Cell><Data ss:Type="String">6830963.33651</Data></Cell>
    <Cell><Data ss:Type="String">1.480562</Data></Cell>
    <Cell><Data ss:Type="String">48.569182</Data></Cell>
   </Row>
   <Row ss:AutoFitHeight="0">
    <Cell><Data ss:Type="String">587923.291993</Data></Cell>
    <Cell><Data ss:Type="String">6830975.579831</Data></Cell>
    <Cell><Data ss:Type="String">1.480805</Data></Cell>
    <Cell><Data ss:Type="String">48.569295</Data></Cell>
   </Row>
   <Row ss:AutoFitHeight="0">
    <Cell><Data ss:Type="String">587926.898254</Data></Cell>
    <Cell><Data ss:Type="String">6830984.596995</Data></Cell>
    <Cell><Data ss:Type="String">1.480851</Data></Cell>
    <Cell><Data ss:Type="String">48.569377</Data></Cell>
   </Row>
   <Row ss:AutoFitHeight="0">
    <Cell><Data ss:Type="String">587949.903368</Data></Cell>
    <Cell><Data ss:Type="String">6831010.771633</Data></Cell>
    <Cell><Data ss:Type="String">1.481156</Data></Cell>
    <Cell><Data ss:Type="String">48.569616</Data></Cell>
   </Row>
   <Row ss:AutoFitHeight="0">
    <Cell><Data ss:Type="String">587991.047065</Data></Cell>
    <Cell><Data ss:Type="String">6831073.820902</Data></Cell>
    <Cell><Data ss:Type="String">1.481697</Data></Cell>
    <Cell><Data ss:Type="String">48.57019</Data></Cell>
   </Row>
   <Row ss:AutoFitHeight="0">
    <Cell><Data ss:Type="String">587995.690091</Data></Cell>
    <Cell><Data ss:Type="String">6831084.328483</Data></Cell>
    <Cell><Data ss:Type="String">1.481757</Data></Cell>
    <Cell><Data ss:Type="String">48.570286</Data></Cell>
   </Row>
   <Row ss:AutoFitHeight="0">
    <Cell><Data ss:Type="String">587996.326261</Data></Cell>
    <Cell><Data ss:Type="String">6831090.400723</Data></Cell>
    <Cell><Data ss:Type="String">1.481764</Data></Cell>
    <Cell><Data ss:Type="String">48.57034</Data></Cell>
   </Row>
   <Row ss:AutoFitHeight="0">
    <Cell><Data ss:Type="String">587992.143132</Data></Cell>
    <Cell><Data ss:Type="String">6831231.486594</Data></Cell>
    <Cell><Data ss:Type="String">1.481671</Data></Cell>
    <Cell><Data ss:Type="String">48.571608</Data></Cell>
   </Row>
   <Row ss:AutoFitHeight="0">
    <Cell><Data ss:Type="String">587982.973428</Data></Cell>
    <Cell><Data ss:Type="String">6831255.410948</Data></Cell>
    <Cell><Data ss:Type="String">1.48154</Data></Cell>
    <Cell><Data ss:Type="String">48.571822</Data></Cell>
   </Row>
   <Row ss:AutoFitHeight="0">
    <Cell><Data ss:Type="String">587955.711772</Data></Cell>
    <Cell><Data ss:Type="String">6831295.657418</Data></Cell>
    <Cell><Data ss:Type="String">1.48116</Data></Cell>
    <Cell><Data ss:Type="String">48.572179</Data></Cell>
   </Row>
   <Row ss:AutoFitHeight="0">
    <Cell><Data ss:Type="String">587948.970566</Data></Cell>
    <Cell><Data ss:Type="String">6831305.636556</Data></Cell>
    <Cell><Data ss:Type="String">1.481066</Data></Cell>
    <Cell><Data ss:Type="String">48.572268</Data></Cell>
   </Row>
   <Row ss:AutoFitHeight="0">
    <Cell><Data ss:Type="String">587948.414558</Data></Cell>
    <Cell><Data ss:Type="String">6831305.032627</Data></Cell>
    <Cell><Data ss:Type="String">1.481059</Data></Cell>
    <Cell><Data ss:Type="String">48.572262</Data></Cell>
   </Row>
   <Row ss:AutoFitHeight="0">
    <Cell><Data ss:Type="String">587929.164472</Data></Cell>
    <Cell><Data ss:Type="String">6831325.447829</Data></Cell>
    <Cell><Data ss:Type="String">1.480793</Data></Cell>
    <Cell><Data ss:Type="String">48.572443</Data></Cell>
   </Row>
   <Row ss:AutoFitHeight="0">
    <Cell><Data ss:Type="String">587891.185518</Data></Cell>
    <Cell><Data ss:Type="String">6831363.467073</Data></Cell>
    <Cell><Data ss:Type="String">1.480268</Data></Cell>
    <Cell><Data ss:Type="String">48.572778</Data></Cell>
   </Row>
   <Row ss:AutoFitHeight="0">
    <Cell><Data ss:Type="String">587879.71611</Data></Cell>
    <Cell><Data ss:Type="String">6831381.629374</Data></Cell>
    <Cell><Data ss:Type="String">1.480108</Data></Cell>
    <Cell><Data ss:Type="String">48.572939</Data></Cell>
   </Row>
   <Row ss:AutoFitHeight="0">
    <Cell><Data ss:Type="String">587850.221496</Data></Cell>
    <Cell><Data ss:Type="String">6831417.938214</Data></Cell>
    <Cell><Data ss:Type="String">1.479699</Data></Cell>
    <Cell><Data ss:Type="String">48.573261</Data></Cell>
   </Row>
   <Row ss:AutoFitHeight="0">
    <Cell><Data ss:Type="String">587782.421426</Data></Cell>
    <Cell><Data ss:Type="String">6831598.156143</Data></Cell>
    <Cell><Data ss:Type="String">1.478733</Data></Cell>
    <Cell><Data ss:Type="String">48.57487</Data></Cell>
   </Row>
   <Row ss:AutoFitHeight="0">
    <Cell><Data ss:Type="String">587794.340223</Data></Cell>
    <Cell><Data ss:Type="String">6831673.016048</Data></Cell>
    <Cell><Data ss:Type="String">1.478875</Data></Cell>
    <Cell><Data ss:Type="String">48.575545</Data></Cell>
   </Row>
   <Row ss:AutoFitHeight="0">
    <Cell><Data ss:Type="String">587801.586144</Data></Cell>
    <Cell><Data ss:Type="String">6831686.38899</Data></Cell>
    <Cell><Data ss:Type="String">1.47897</Data></Cell>
    <Cell><Data ss:Type="String">48.575667</Data></Cell>
   </Row>
   <Row ss:AutoFitHeight="0">
    <Cell><Data ss:Type="String">587823.199136</Data></Cell>
    <Cell><Data ss:Type="String">6831707.175761</Data></Cell>
    <Cell><Data ss:Type="String">1.479257</Data></Cell>
    <Cell><Data ss:Type="String">48.575857</Data></Cell>
   </Row>
   <Row ss:AutoFitHeight="0">
    <Cell><Data ss:Type="String">587819.652436</Data></Cell>
    <Cell><Data ss:Type="String">6831726.285179</Data></Cell>
    <Cell><Data ss:Type="String">1.479204</Data></Cell>
    <Cell><Data ss:Type="String">48.576029</Data></Cell>
   </Row>
   <Row ss:AutoFitHeight="0">
    <Cell><Data ss:Type="String">587800.948949</Data></Cell>
    <Cell><Data ss:Type="String">6831661.973684</Data></Cell>
    <Cell><Data ss:Type="String">1.478967</Data></Cell>
    <Cell><Data ss:Type="String">48.575447</Data></Cell>
   </Row>
   <Row ss:AutoFitHeight="0">
    <Cell><Data ss:Type="String">587747.374534</Data></Cell>
    <Cell><Data ss:Type="String">6831428.774472</Data></Cell>
    <Cell><Data ss:Type="String">1.478302</Data></Cell>
    <Cell><Data ss:Type="String">48.57334</Data></Cell>
   </Row>
   <Row ss:AutoFitHeight="0">
    <Cell><Data ss:Type="String">587745.324446</Data></Cell>
    <Cell><Data ss:Type="String">6831413.213592</Data></Cell>
    <Cell><Data ss:Type="String">1.478278</Data></Cell>
    <Cell><Data ss:Type="String">48.5732</Data></Cell>
   </Row>
   <Row ss:AutoFitHeight="0">
    <Cell><Data ss:Type="String">587745.856774</Data></Cell>
    <Cell><Data ss:Type="String">6831412.279848</Data></Cell>
    <Cell><Data ss:Type="String">1.478286</Data></Cell>
    <Cell><Data ss:Type="String">48.573192</Data></Cell>
   </Row>
   <Row ss:AutoFitHeight="0">
    <Cell><Data ss:Type="String">587745.885926</Data></Cell>
    <Cell><Data ss:Type="String">6831412.186629</Data></Cell>
    <Cell><Data ss:Type="String">1.478286</Data></Cell>
    <Cell><Data ss:Type="String">48.573191</Data></Cell>
   </Row>
   <Row ss:AutoFitHeight="0">
    <Cell><Data ss:Type="String">587761.689505</Data></Cell>
    <Cell><Data ss:Type="String">6831323.054675</Data></Cell>
    <Cell><Data ss:Type="String">1.478524</Data></Cell>
    <Cell><Data ss:Type="String">48.572392</Data></Cell>
   </Row>
   <Row ss:AutoFitHeight="0">
    <Cell><Data ss:Type="String">587786.699035</Data></Cell>
    <Cell><Data ss:Type="String">6831267.41706</Data></Cell>
    <Cell><Data ss:Type="String">1.478877</Data></Cell>
    <Cell><Data ss:Type="String">48.571896</Data></Cell>
   </Row>
   <Row ss:AutoFitHeight="0">
    <Cell><Data ss:Type="String">587803.640593</Data></Cell>
    <Cell><Data ss:Type="String">6831243.719469</Data></Cell>
    <Cell><Data ss:Type="String">1.479113</Data></Cell>
    <Cell><Data ss:Type="String">48.571686</Data></Cell>
   </Row>
   <Row ss:AutoFitHeight="0">
    <Cell><Data ss:Type="String">587832.845797</Data></Cell>
    <Cell><Data ss:Type="String">6831214.189257</Data></Cell>
    <Cell><Data ss:Type="String">1.479517</Data></Cell>
    <Cell><Data ss:Type="String">48.571425</Data></Cell>
   </Row>
   <Row ss:AutoFitHeight="0">
    <Cell><Data ss:Type="String">587843.090657</Data></Cell>
    <Cell><Data ss:Type="String">6831179.631638</Data></Cell>
    <Cell><Data ss:Type="String">1.479664</Data></Cell>
    <Cell><Data ss:Type="String">48.571116</Data></Cell>
   </Row>
   <Row ss:AutoFitHeight="0">
    <Cell><Data ss:Type="String">587851.077341</Data></Cell>
    <Cell><Data ss:Type="String">6831162.06759</Data></Cell>
    <Cell><Data ss:Type="String">1.479777</Data></Cell>
    <Cell><Data ss:Type="String">48.57096</Data></Cell>
   </Row>
   <Row ss:AutoFitHeight="0">
    <Cell><Data ss:Type="String">587859.398912</Data></Cell>
    <Cell><Data ss:Type="String">6831128.476708</Data></Cell>
    <Cell><Data ss:Type="String">1.479899</Data></Cell>
    <Cell><Data ss:Type="String">48.570659</Data></Cell>
   </Row>
   <Row ss:AutoFitHeight="0">
    <Cell><Data ss:Type="String">587874.268849</Data></Cell>
    <Cell><Data ss:Type="String">6831123.718186</Data></Cell>
    <Cell><Data ss:Type="String">1.480102</Data></Cell>
    <Cell><Data ss:Type="String">48.570619</Data></Cell>
   </Row>
   <Row ss:AutoFitHeight="0">
    <Cell><Data ss:Type="String">587874.044645</Data></Cell>
    <Cell><Data ss:Type="String">6831116.575558</Data></Cell>
    <Cell><Data ss:Type="String">1.4801</Data></Cell>
    <Cell><Data ss:Type="String">48.570555</Data></Cell>
   </Row>
   <Row ss:AutoFitHeight="0">
    <Cell><Data ss:Type="String">587868.002423</Data></Cell>
    <Cell><Data ss:Type="String">6831113.3902</Data></Cell>
    <Cell><Data ss:Type="String">1.480019</Data></Cell>
    <Cell><Data ss:Type="String">48.570525</Data></Cell>
   </Row>
   <Row ss:AutoFitHeight="0">
    <Cell><Data ss:Type="String">587939.872884</Data></Cell>
    <Cell><Data ss:Type="String">6830693.219693</Data></Cell>
    <Cell><Data ss:Type="String">1.481103</Data></Cell>
    <Cell><Data ss:Type="String">48.566758</Data></Cell>
   </Row>
   <Row ss:AutoFitHeight="0">
    <Cell><Data ss:Type="String">587983.687406</Data></Cell>
    <Cell><Data ss:Type="String">6830664.091956</Data></Cell>
    <Cell><Data ss:Type="String">1.481704</Data></Cell>
    <Cell><Data ss:Type="String">48.566504</Data></Cell>
   </Row>
   <Row ss:AutoFitHeight="0">
    <Cell><Data ss:Type="String">589551.991372</Data></Cell>
    <Cell><Data ss:Type="String">6830662.354707</Data></Cell>
    <Cell><Data ss:Type="String">1.502957</Data></Cell>
    <Cell><Data ss:Type="String">48.566758</Data></Cell>
   </Row>
   <Row ss:AutoFitHeight="0">
    <Cell><Data ss:Type="String">589551.635176</Data></Cell>
    <Cell><Data ss:Type="String">6830661.839498</Data></Cell>
    <Cell><Data ss:Type="String">1.502952</Data></Cell>
    <Cell><Data ss:Type="String">48.566753</Data></Cell>
   </Row>
   <Row ss:AutoFitHeight="0">
    <Cell><Data ss:Type="String">589571.479266</Data></Cell>
    <Cell><Data ss:Type="String">6830646.894619</Data></Cell>
    <Cell><Data ss:Type="String">1.503225</Data></Cell>
    <Cell><Data ss:Type="String">48.566622</Data></Cell>
   </Row>
   <Row ss:AutoFitHeight="0">
    <Cell><Data ss:Type="String">589576.203695</Data></Cell>
    <Cell><Data ss:Type="String">6830640.627977</Data></Cell>
    <Cell><Data ss:Type="String">1.50329</Data></Cell>
    <Cell><Data ss:Type="String">48.566566</Data></Cell>
   </Row>
   <Row ss:AutoFitHeight="0">
    <Cell><Data ss:Type="String">589637.906297</Data></Cell>
    <Cell><Data ss:Type="String">6830538.580785</Data></Cell>
    <Cell><Data ss:Type="String">1.504153</Data></Cell>
    <Cell><Data ss:Type="String">48.565659</Data></Cell>
   </Row>
   <Row ss:AutoFitHeight="0">
    <Cell><Data ss:Type="String">589638.497455</Data></Cell>
    <Cell><Data ss:Type="String">6830538.449132</Data></Cell>
    <Cell><Data ss:Type="String">1.504161</Data></Cell>
    <Cell><Data ss:Type="String">48.565658</Data></Cell>
   </Row>
   <Row ss:AutoFitHeight="0">
    <Cell><Data ss:Type="String">589710.865843</Data></Cell>
    <Cell><Data ss:Type="String">6830520.332453</Data></Cell>
    <Cell><Data ss:Type="String">1.505146</Data></Cell>
    <Cell><Data ss:Type="String">48.565507</Data></Cell>
   </Row>
   <Row ss:AutoFitHeight="0">
    <Cell><Data ss:Type="String">589712.590746</Data></Cell>
    <Cell><Data ss:Type="String">6830431.099826</Data></Cell>
    <Cell><Data ss:Type="String">1.505192</Data></Cell>
    <Cell><Data ss:Type="String">48.564705</Data></Cell>
   </Row>
   <Row ss:AutoFitHeight="0">
    <Cell><Data ss:Type="String">589646.88022</Data></Cell>
    <Cell><Data ss:Type="String">6830296.560033</Data></Cell>
    <Cell><Data ss:Type="String">1.504336</Data></Cell>
    <Cell><Data ss:Type="String">48.563484</Data></Cell>
   </Row>
   <Row ss:AutoFitHeight="0">
    <Cell><Data ss:Type="String">589690.579661</Data></Cell>
    <Cell><Data ss:Type="String">6830352.246314</Data></Cell>
    <Cell><Data ss:Type="String">1.504914</Data></Cell>
    <Cell><Data ss:Type="String">48.563992</Data></Cell>
   </Row>
   <Row ss:AutoFitHeight="0">
    <Cell><Data ss:Type="String">589701.589815</Data></Cell>
    <Cell><Data ss:Type="String">6830289.167691</Data></Cell>
    <Cell><Data ss:Type="String">1.50508</Data></Cell>
    <Cell><Data ss:Type="String">48.563427</Data></Cell>
   </Row>
   <Row ss:AutoFitHeight="0">
    <Cell><Data ss:Type="String">589705.863154</Data></Cell>
    <Cell><Data ss:Type="String">6830287.474567</Data></Cell>
    <Cell><Data ss:Type="String">1.505138</Data></Cell>
    <Cell><Data ss:Type="String">48.563412</Data></Cell>
   </Row>
   <Row ss:AutoFitHeight="0">
    <Cell><Data ss:Type="String">589672.881858</Data></Cell>
    <Cell><Data ss:Type="String">6830250.317122</Data></Cell>
    <Cell><Data ss:Type="String">1.504701</Data></Cell>
    <Cell><Data ss:Type="String">48.563073</Data></Cell>
   </Row>
   <Row ss:AutoFitHeight="0">
    <Cell><Data ss:Type="String">589705.401692</Data></Cell>
    <Cell><Data ss:Type="String">6830221.611143</Data></Cell>
    <Cell><Data ss:Type="String">1.505149</Data></Cell>
    <Cell><Data ss:Type="String">48.56282</Data></Cell>
   </Row>
   <Row ss:AutoFitHeight="0">
    <Cell><Data ss:Type="String">589709.878395</Data></Cell>
    <Cell><Data ss:Type="String">6830285.218043</Data></Cell>
    <Cell><Data ss:Type="String">1.505193</Data></Cell>
    <Cell><Data ss:Type="String">48.563393</Data></Cell>
   </Row>
   <Row ss:AutoFitHeight="0">
    <Cell><Data ss:Type="String">589751.327785</Data></Cell>
    <Cell><Data ss:Type="String">6830286.752921</Data></Cell>
    <Cell><Data ss:Type="String">1.505754</Data></Cell>
    <Cell><Data ss:Type="String">48.563414</Data></Cell>
   </Row>
   <Row ss:AutoFitHeight="0">
    <Cell><Data ss:Type="String">589853.401701</Data></Cell>
    <Cell><Data ss:Type="String">6830253.14604</Data></Cell>
    <Cell><Data ss:Type="String">1.507146</Data></Cell>
    <Cell><Data ss:Type="String">48.563129</Data></Cell>
   </Row>
   <Row ss:AutoFitHeight="0">
    <Cell><Data ss:Type="String">590029.587916</Data></Cell>
    <Cell><Data ss:Type="String">6830101.793627</Data></Cell>
    <Cell><Data ss:Type="String">1.509572</Data></Cell>
    <Cell><Data ss:Type="String">48.561797</Data></Cell>
   </Row>
   <Row ss:AutoFitHeight="0">
    <Cell><Data ss:Type="String">590029.639548</Data></Cell>
    <Cell><Data ss:Type="String">6830101.585721</Data></Cell>
    <Cell><Data ss:Type="String">1.509573</Data></Cell>
    <Cell><Data ss:Type="String">48.561796</Data></Cell>
   </Row>
   <Row ss:AutoFitHeight="0">
    <Cell><Data ss:Type="String">590030.788782</Data></Cell>
    <Cell><Data ss:Type="String">6830100.205077</Data></Cell>
    <Cell><Data ss:Type="String">1.509589</Data></Cell>
    <Cell><Data ss:Type="String">48.561783</Data></Cell>
   </Row>
   <Row ss:AutoFitHeight="0">
    <Cell><Data ss:Type="String">590051.618805</Data></Cell>
    <Cell><Data ss:Type="String">6829938.705379</Data></Cell>
    <Cell><Data ss:Type="String">1.509912</Data></Cell>
    <Cell><Data ss:Type="String">48.560334</Data></Cell>
   </Row>
   <Row ss:AutoFitHeight="0">
    <Cell><Data ss:Type="String">590044.520417</Data></Cell>
    <Cell><Data ss:Type="String">6829999.516415</Data></Cell>
    <Cell><Data ss:Type="String">1.5098</Data></Cell>
    <Cell><Data ss:Type="String">48.56088</Data></Cell>
   </Row>
   <Row ss:AutoFitHeight="0">
    <Cell><Data ss:Type="String">589947.674242</Data></Cell>
    <Cell><Data ss:Type="String">6830361.529011</Data></Cell>
    <Cell><Data ss:Type="String">1.508396</Data></Cell>
    <Cell><Data ss:Type="String">48.56412</Data></Cell>
   </Row>
   <Row ss:AutoFitHeight="0">
    <Cell><Data ss:Type="String">589955.619701</Data></Cell>
    <Cell><Data ss:Type="String">6830446.495725</Data></Cell>
    <Cell><Data ss:Type="String">1.508481</Data></Cell>
    <Cell><Data ss:Type="String">48.564885</Data></Cell>
   </Row>
   <Row ss:AutoFitHeight="0">
    <Cell><Data ss:Type="String">589997.539607</Data></Cell>
    <Cell><Data ss:Type="String">6830292.528339</Data></Cell>
    <Cell><Data ss:Type="String">1.509089</Data></Cell>
    <Cell><Data ss:Type="String">48.563507</Data></Cell>
   </Row>
   <Row ss:AutoFitHeight="0">
    <Cell><Data ss:Type="String">590072.647367</Data></Cell>
    <Cell><Data ss:Type="String">6830371.835379</Data></Cell>
    <Cell><Data ss:Type="String">1.510086</Data></Cell>
    <Cell><Data ss:Type="String">48.564233</Data></Cell>
   </Row>
   <Row ss:AutoFitHeight="0">
    <Cell><Data ss:Type="String">589955.011881</Data></Cell>
    <Cell><Data ss:Type="String">6830498.471762</Data></Cell>
    <Cell><Data ss:Type="String">1.50846</Data></Cell>
    <Cell><Data ss:Type="String">48.565352</Data></Cell>
   </Row>
   <Row ss:AutoFitHeight="0">
    <Cell><Data ss:Type="String">589958.455896</Data></Cell>
    <Cell><Data ss:Type="String">6830509.201123</Data></Cell>
    <Cell><Data ss:Type="String">1.508504</Data></Cell>
    <Cell><Data ss:Type="String">48.565449</Data></Cell>
   </Row>
   <Row ss:AutoFitHeight="0">
    <Cell><Data ss:Type="String">589958.455045</Data></Cell>
    <Cell><Data ss:Type="String">6830661.092189</Data></Cell>
    <Cell><Data ss:Type="String">1.508465</Data></Cell>
    <Cell><Data ss:Type="String">48.566816</Data></Cell>
   </Row>
   <Row ss:AutoFitHeight="0">
    <Cell><Data ss:Type="String">589956.326381</Data></Cell>
    <Cell><Data ss:Type="String">6830689.201026</Data></Cell>
    <Cell><Data ss:Type="String">1.508429</Data></Cell>
    <Cell><Data ss:Type="String">48.567068</Data></Cell>
   </Row>
   <Row ss:AutoFitHeight="0">
    <Cell><Data ss:Type="String">589952.81083</Data></Cell>
    <Cell><Data ss:Type="String">6830723.451376</Data></Cell>
    <Cell><Data ss:Type="String">1.508373</Data></Cell>
    <Cell><Data ss:Type="String">48.567375</Data></Cell>
   </Row>
   <Row ss:AutoFitHeight="0">
    <Cell><Data ss:Type="String">589950.62225</Data></Cell>
    <Cell><Data ss:Type="String">6830747.734661</Data></Cell>
    <Cell><Data ss:Type="String">1.508337</Data></Cell>
    <Cell><Data ss:Type="String">48.567593</Data></Cell>
   </Row>
   <Row ss:AutoFitHeight="0">
    <Cell><Data ss:Type="String">589951.121802</Data></Cell>
    <Cell><Data ss:Type="String">6830747.98466</Data></Cell>
    <Cell><Data ss:Type="String">1.508343</Data></Cell>
    <Cell><Data ss:Type="String">48.567596</Data></Cell>
   </Row>
   <Row ss:AutoFitHeight="0">
    <Cell><Data ss:Type="String">589951.415429</Data></Cell>
    <Cell><Data ss:Type="String">6830749.77973</Data></Cell>
    <Cell><Data ss:Type="String">1.508347</Data></Cell>
    <Cell><Data ss:Type="String">48.567612</Data></Cell>
   </Row>
   <Row ss:AutoFitHeight="0">
    <Cell><Data ss:Type="String">589829.378145</Data></Cell>
    <Cell><Data ss:Type="String">6831134.281626</Data></Cell>
    <Cell><Data ss:Type="String">1.506595</Data></Cell>
    <Cell><Data ss:Type="String">48.571049</Data></Cell>
   </Row>
   <Row ss:AutoFitHeight="0">
    <Cell><Data ss:Type="String">589537.249546</Data></Cell>
    <Cell><Data ss:Type="String">6832054.0227</Data></Cell>
    <Cell><Data ss:Type="String">1.502399</Data></Cell>
    <Cell><Data ss:Type="String">48.579272</Data></Cell>
   </Row>
   <Row ss:AutoFitHeight="0">
    <Cell><Data ss:Type="String">589469.934225</Data></Cell>
    <Cell><Data ss:Type="String">6832248.703423</Data></Cell>
    <Cell><Data ss:Type="String">1.501437</Data></Cell>
    <Cell><Data ss:Type="String">48.581011</Data></Cell>
   </Row>
   <Row ss:AutoFitHeight="0">
    <Cell><Data ss:Type="String">589889.878925</Data></Cell>
    <Cell><Data ss:Type="String">6830941.910257</Data></Cell>
    <Cell><Data ss:Type="String">1.507464</Data></Cell>
    <Cell><Data ss:Type="String">48.56933</Data></Cell>
   </Row>
   <Row ss:AutoFitHeight="0">
    <Cell><Data ss:Type="String">589651.726936</Data></Cell>
    <Cell><Data ss:Type="String">6830970.004403</Data></Cell>
    <Cell><Data ss:Type="String">1.504229</Data></Cell>
    <Cell><Data ss:Type="String">48.569542</Data></Cell>
   </Row>
   <Row ss:AutoFitHeight="0">
    <Cell><Data ss:Type="String">589673.590243</Data></Cell>
    <Cell><Data ss:Type="String">6830992.145896</Data></Cell>
    <Cell><Data ss:Type="String">1.50452</Data></Cell>
    <Cell><Data ss:Type="String">48.569745</Data></Cell>
   </Row>
   <Row ss:AutoFitHeight="0">
    <Cell><Data ss:Type="String">589671.552197</Data></Cell>
    <Cell><Data ss:Type="String">6830988.391765</Data></Cell>
    <Cell><Data ss:Type="String">1.504493</Data></Cell>
    <Cell><Data ss:Type="String">48.56971</Data></Cell>
   </Row>
   <Row ss:AutoFitHeight="0">
    <Cell><Data ss:Type="String">589672.528406</Data></Cell>
    <Cell><Data ss:Type="String">6830868.818775</Data></Cell>
    <Cell><Data ss:Type="String">1.504537</Data></Cell>
    <Cell><Data ss:Type="String">48.568635</Data></Cell>
   </Row>
   <Row ss:AutoFitHeight="0">
    <Cell><Data ss:Type="String">589671.339735</Data></Cell>
    <Cell><Data ss:Type="String">6830868.115482</Data></Cell>
    <Cell><Data ss:Type="String">1.504521</Data></Cell>
    <Cell><Data ss:Type="String">48.568629</Data></Cell>
   </Row>
   <Row ss:AutoFitHeight="0">
    <Cell><Data ss:Type="String">589669.342368</Data></Cell>
    <Cell><Data ss:Type="String">6830868.459081</Data></Cell>
    <Cell><Data ss:Type="String">1.504494</Data></Cell>
    <Cell><Data ss:Type="String">48.568631</Data></Cell>
   </Row>
   <Row ss:AutoFitHeight="0">
    <Cell><Data ss:Type="String">589666.754058</Data></Cell>
    <Cell><Data ss:Type="String">6830868.640916</Data></Cell>
    <Cell><Data ss:Type="String">1.504459</Data></Cell>
    <Cell><Data ss:Type="String">48.568633</Data></Cell>
   </Row>
   <Row ss:AutoFitHeight="0">
    <Cell><Data ss:Type="String">589638.628126</Data></Cell>
    <Cell><Data ss:Type="String">6830874.421187</Data></Cell>
    <Cell><Data ss:Type="String">1.504076</Data></Cell>
    <Cell><Data ss:Type="String">48.56868</Data></Cell>
   </Row>
   <Row ss:AutoFitHeight="0">
    <Cell><Data ss:Type="String">589637.93868</Data></Cell>
    <Cell><Data ss:Type="String">6830878.180654</Data></Cell>
    <Cell><Data ss:Type="String">1.504066</Data></Cell>
    <Cell><Data ss:Type="String">48.568713</Data></Cell>
   </Row>
   <Row ss:AutoFitHeight="0">
    <Cell><Data ss:Type="String">589822.714552</Data></Cell>
    <Cell><Data ss:Type="String">6830659.380476</Data></Cell>
    <Cell><Data ss:Type="String">1.506626</Data></Cell>
    <Cell><Data ss:Type="String">48.566777</Data></Cell>
   </Row>
   <Row ss:AutoFitHeight="0">
    <Cell><Data ss:Type="String">589811.646369</Data></Cell>
    <Cell><Data ss:Type="String">6830644.212009</Data></Cell>
    <Cell><Data ss:Type="String">1.50648</Data></Cell>
    <Cell><Data ss:Type="String">48.566639</Data></Cell>
   </Row>
   <Row ss:AutoFitHeight="0">
    <Cell><Data ss:Type="String">589810.532102</Data></Cell>
    <Cell><Data ss:Type="String">6830641.212498</Data></Cell>
    <Cell><Data ss:Type="String">1.506466</Data></Cell>
    <Cell><Data ss:Type="String">48.566612</Data></Cell>
   </Row>
   <Row ss:AutoFitHeight="0">
    <Cell><Data ss:Type="String">589784.951174</Data></Cell>
    <Cell><Data ss:Type="String">6830617.139501</Data></Cell>
    <Cell><Data ss:Type="String">1.506125</Data></Cell>
    <Cell><Data ss:Type="String">48.566391</Data></Cell>
   </Row>
   <Row ss:AutoFitHeight="0">
    <Cell><Data ss:Type="String">589782.294229</Data></Cell>
    <Cell><Data ss:Type="String">6830615.000001</Data></Cell>
    <Cell><Data ss:Type="String">1.50609</Data></Cell>
    <Cell><Data ss:Type="String">48.566371</Data></Cell>
   </Row>
   <Row ss:AutoFitHeight="0">
    <Cell><Data ss:Type="String">589709.487998</Data></Cell>
    <Cell><Data ss:Type="String">6830558.307383</Data></Cell>
    <Cell><Data ss:Type="String">1.505118</Data></Cell>
    <Cell><Data ss:Type="String">48.565849</Data></Cell>
   </Row>
   <Row ss:AutoFitHeight="0">
    <Cell><Data ss:Type="String">589704.531032</Data></Cell>
    <Cell><Data ss:Type="String">6830554.599251</Data></Cell>
    <Cell><Data ss:Type="String">1.505051</Data></Cell>
    <Cell><Data ss:Type="String">48.565815</Data></Cell>
   </Row>
   <Row ss:AutoFitHeight="0">
    <Cell><Data ss:Type="String">589657.182676</Data></Cell>
    <Cell><Data ss:Type="String">6830872.726146</Data></Cell>
    <Cell><Data ss:Type="String">1.504328</Data></Cell>
    <Cell><Data ss:Type="String">48.568668</Data></Cell>
   </Row>
   <Row ss:AutoFitHeight="0">
    <Cell><Data ss:Type="String">589658.012875</Data></Cell>
    <Cell><Data ss:Type="String">6830870.520642</Data></Cell>
    <Cell><Data ss:Type="String">1.50434</Data></Cell>
    <Cell><Data ss:Type="String">48.568648</Data></Cell>
   </Row>
   <Row ss:AutoFitHeight="0">
    <Cell><Data ss:Type="String">590107.837175</Data></Cell>
    <Cell><Data ss:Type="String">6830526.756134</Data></Cell>
    <Cell><Data ss:Type="String">1.510524</Data></Cell>
    <Cell><Data ss:Type="String">48.565633</Data></Cell>
   </Row>
   <Row ss:AutoFitHeight="0">
    <Cell><Data ss:Type="String">590208.446638</Data></Cell>
    <Cell><Data ss:Type="String">6830253.908595</Data></Cell>
    <Cell><Data ss:Type="String">1.511957</Data></Cell>
    <Cell><Data ss:Type="String">48.563196</Data></Cell>
   </Row>
   <Row ss:AutoFitHeight="0">
    <Cell><Data ss:Type="String">590345.856359</Data></Cell>
    <Cell><Data ss:Type="String">6830104.572405</Data></Cell>
    <Cell><Data ss:Type="String">1.513857</Data></Cell>
    <Cell><Data ss:Type="String">48.561876</Data></Cell>
   </Row>
   <Row ss:AutoFitHeight="0">
    <Cell><Data ss:Type="String">590354.619846</Data></Cell>
    <Cell><Data ss:Type="String">6830066.01098</Data></Cell>
    <Cell><Data ss:Type="String">1.513985</Data></Cell>
    <Cell><Data ss:Type="String">48.561531</Data></Cell>
   </Row>
   <Row ss:AutoFitHeight="0">
    <Cell><Data ss:Type="String">590355.400453</Data></Cell>
    <Cell><Data ss:Type="String">6830065.082086</Data></Cell>
    <Cell><Data ss:Type="String">1.513996</Data></Cell>
    <Cell><Data ss:Type="String">48.561522</Data></Cell>
   </Row>
   <Row ss:AutoFitHeight="0">
    <Cell><Data ss:Type="String">590353.86217</Data></Cell>
    <Cell><Data ss:Type="String">6830069.138468</Data></Cell>
    <Cell><Data ss:Type="String">1.513974</Data></Cell>
    <Cell><Data ss:Type="String">48.561559</Data></Cell>
   </Row>
   <Row ss:AutoFitHeight="0">
    <Cell><Data ss:Type="String">590349.233401</Data></Cell>
    <Cell><Data ss:Type="String">6829989.523284</Data></Cell>
    <Cell><Data ss:Type="String">1.513932</Data></Cell>
    <Cell><Data ss:Type="String">48.560842</Data></Cell>
   </Row>
   <Row ss:AutoFitHeight="0">
    <Cell><Data ss:Type="String">590348.891452</Data></Cell>
    <Cell><Data ss:Type="String">6829990.743507</Data></Cell>
    <Cell><Data ss:Type="String">1.513927</Data></Cell>
    <Cell><Data ss:Type="String">48.560853</Data></Cell>
   </Row>
   <Row ss:AutoFitHeight="0">
    <Cell><Data ss:Type="String">590347.134663</Data></Cell>
    <Cell><Data ss:Type="String">6829957.226012</Data></Cell>
    <Cell><Data ss:Type="String">1.513912</Data></Cell>
    <Cell><Data ss:Type="String">48.560551</Data></Cell>
   </Row>
   <Row ss:AutoFitHeight="0">
    <Cell><Data ss:Type="String">590230.713132</Data></Cell>
    <Cell><Data ss:Type="String">6830084.70121</Data></Cell>
    <Cell><Data ss:Type="String">1.512302</Data></Cell>
    <Cell><Data ss:Type="String">48.561678</Data></Cell>
   </Row>
   <Row ss:AutoFitHeight="0">
    <Cell><Data ss:Type="String">590202.264594</Data></Cell>
    <Cell><Data ss:Type="String">6830061.452631</Data></Cell>
    <Cell><Data ss:Type="String">1.511922</Data></Cell>
    <Cell><Data ss:Type="String">48.561464</Data></Cell>
   </Row>
   <Row ss:AutoFitHeight="0">
    <Cell><Data ss:Type="String">590197.672171</Data></Cell>
    <Cell><Data ss:Type="String">6830059.034399</Data></Cell>
    <Cell><Data ss:Type="String">1.51186</Data></Cell>
    <Cell><Data ss:Type="String">48.561441</Data></Cell>
   </Row>
   <Row ss:AutoFitHeight="0">
    <Cell><Data ss:Type="String">590223.713813</Data></Cell>
    <Cell><Data ss:Type="String">6829977.528663</Data></Cell>
    <Cell><Data ss:Type="String">1.512234</Data></Cell>
    <Cell><Data ss:Type="String">48.560713</Data></Cell>
   </Row>
   <Row ss:AutoFitHeight="0">
    <Cell><Data ss:Type="String">590240.359815</Data></Cell>
    <Cell><Data ss:Type="String">6829975.507064</Data></Cell>
    <Cell><Data ss:Type="String">1.51246</Data></Cell>
    <Cell><Data ss:Type="String">48.560697</Data></Cell>
   </Row>
   <Row ss:AutoFitHeight="0">
    <Cell><Data ss:Type="String">590276.351549</Data></Cell>
    <Cell><Data ss:Type="String">6829967.345584</Data></Cell>
    <Cell><Data ss:Type="String">1.51295</Data></Cell>
    <Cell><Data ss:Type="String">48.56063</Data></Cell>
   </Row>
   <Row ss:AutoFitHeight="0">
    <Cell><Data ss:Type="String">590276.353294</Data></Cell>
    <Cell><Data ss:Type="String">6829967.438206</Data></Cell>
    <Cell><Data ss:Type="String">1.51295</Data></Cell>
    <Cell><Data ss:Type="String">48.560631</Data></Cell>
   </Row>
   <Row ss:AutoFitHeight="0">
    <Cell><Data ss:Type="String">590312.410396</Data></Cell>
    <Cell><Data ss:Type="String">6829970.953404</Data></Cell>
    <Cell><Data ss:Type="String">1.513438</Data></Cell>
    <Cell><Data ss:Type="String">48.560669</Data></Cell>
   </Row>
   <Row ss:AutoFitHeight="0">
    <Cell><Data ss:Type="String">590312.486422</Data></Cell>
    <Cell><Data ss:Type="String">6829998.640534</Data></Cell>
    <Cell><Data ss:Type="String">1.513431</Data></Cell>
    <Cell><Data ss:Type="String">48.560918</Data></Cell>
   </Row>
   <Row ss:AutoFitHeight="0">
    <Cell><Data ss:Type="String">590312.368531</Data></Cell>
    <Cell><Data ss:Type="String">6829997.311603</Data></Cell>
    <Cell><Data ss:Type="String">1.51343</Data></Cell>
    <Cell><Data ss:Type="String">48.560906</Data></Cell>
   </Row>
   <Row ss:AutoFitHeight="0">
    <Cell><Data ss:Type="String">590312.495041</Data></Cell>
    <Cell><Data ss:Type="String">6830035.900259</Data></Cell>
    <Cell><Data ss:Type="String">1.513422</Data></Cell>
    <Cell><Data ss:Type="String">48.561253</Data></Cell>
   </Row>
   <Row ss:AutoFitHeight="0">
    <Cell><Data ss:Type="String">590308.406794</Data></Cell>
    <Cell><Data ss:Type="String">6829959.054605</Data></Cell>
    <Cell><Data ss:Type="String">1.513386</Data></Cell>
    <Cell><Data ss:Type="String">48.560561</Data></Cell>
   </Row>
   <Row ss:AutoFitHeight="0">
    <Cell><Data ss:Type="String">590307.576617</Data></Cell>
    <Cell><Data ss:Type="String">6829946.833532</Data></Cell>
    <Cell><Data ss:Type="String">1.513378</Data></Cell>
    <Cell><Data ss:Type="String">48.560451</Data></Cell>
   </Row>
   <Row ss:AutoFitHeight="0">
    <Cell><Data ss:Type="String">590264.414655</Data></Cell>
    <Cell><Data ss:Type="String">6829887.340018</Data></Cell>
    <Cell><Data ss:Type="String">1.512809</Data></Cell>
    <Cell><Data ss:Type="String">48.559908</Data></Cell>
   </Row>
   <Row ss:AutoFitHeight="0">
    <Cell><Data ss:Type="String">590083.701581</Data></Cell>
    <Cell><Data ss:Type="String">6828961.541571</Data></Cell>
    <Cell><Data ss:Type="String">1.510597</Data></Cell>
    <Cell><Data ss:Type="String">48.551551</Data></Cell>
   </Row>
   <Row ss:AutoFitHeight="0">
    <Cell><Data ss:Type="String">590070.824735</Data></Cell>
    <Cell><Data ss:Type="String">6828123.12732</Data></Cell>
    <Cell><Data ss:Type="String">1.510636</Data></Cell>
    <Cell><Data ss:Type="String">48.544008</Data></Cell>
   </Row>
   <Row ss:AutoFitHeight="0">
    <Cell><Data ss:Type="String">592062.510245</Data></Cell>
    <Cell><Data ss:Type="String">6829330.597538</Data></Cell>
    <Cell><Data ss:Type="String">1.537311</Data></Cell>
    <Cell><Data ss:Type="String">48.555203</Data></Cell>
   </Row>
   <Row ss:AutoFitHeight="0">
    <Cell><Data ss:Type="String">591416.919049</Data></Cell>
    <Cell><Data ss:Type="String">6829843.294705</Data></Cell>
    <Cell><Data ss:Type="String">1.528435</Data></Cell>
    <Cell><Data ss:Type="String">48.559707</Data></Cell>
   </Row>
   <Row ss:AutoFitHeight="0">
    <Cell><Data ss:Type="String">589998.948266</Data></Cell>
    <Cell><Data ss:Type="String">6828287.274363</Data></Cell>
    <Cell><Data ss:Type="String">1.509621</Data></Cell>
    <Cell><Data ss:Type="String">48.545473</Data></Cell>
   </Row>
   <Row ss:AutoFitHeight="0">
    <Cell><Data ss:Type="String">589975.703353</Data></Cell>
    <Cell><Data ss:Type="String">6828284.825467</Data></Cell>
    <Cell><Data ss:Type="String">1.509307</Data></Cell>
    <Cell><Data ss:Type="String">48.545447</Data></Cell>
   </Row>
   <Row ss:AutoFitHeight="0">
    <Cell><Data ss:Type="String">589974.92116</Data></Cell>
    <Cell><Data ss:Type="String">6828283.703673</Data></Cell>
    <Cell><Data ss:Type="String">1.509296</Data></Cell>
    <Cell><Data ss:Type="String">48.545436</Data></Cell>
   </Row>
   <Row ss:AutoFitHeight="0">
    <Cell><Data ss:Type="String">589931.542049</Data></Cell>
    <Cell><Data ss:Type="String">6828273.132545</Data></Cell>
    <Cell><Data ss:Type="String">1.508711</Data></Cell>
    <Cell><Data ss:Type="String">48.545334</Data></Cell>
   </Row>
   <Row ss:AutoFitHeight="0">
    <Cell><Data ss:Type="String">589825.072887</Data></Cell>
    <Cell><Data ss:Type="String">6828155.678945</Data></Cell>
    <Cell><Data ss:Type="String">1.507299</Data></Cell>
    <Cell><Data ss:Type="String">48.544259</Data></Cell>
   </Row>
   <Row ss:AutoFitHeight="0">
    <Cell><Data ss:Type="String">589850.296025</Data></Cell>
    <Cell><Data ss:Type="String">6828110.199877</Data></Cell>
    <Cell><Data ss:Type="String">1.507653</Data></Cell>
    <Cell><Data ss:Type="String">48.543855</Data></Cell>
   </Row>
   <Row ss:AutoFitHeight="0">
    <Cell><Data ss:Type="String">589868.21586</Data></Cell>
    <Cell><Data ss:Type="String">6828062.014469</Data></Cell>
    <Cell><Data ss:Type="String">1.507908</Data></Cell>
    <Cell><Data ss:Type="String">48.543424</Data></Cell>
   </Row>
   <Row ss:AutoFitHeight="0">
    <Cell><Data ss:Type="String">589894.757315</Data></Cell>
    <Cell><Data ss:Type="String">6828037.469134</Data></Cell>
    <Cell><Data ss:Type="String">1.508274</Data></Cell>
    <Cell><Data ss:Type="String">48.543208</Data></Cell>
   </Row>
   <Row ss:AutoFitHeight="0">
    <Cell><Data ss:Type="String">589913.137724</Data></Cell>
    <Cell><Data ss:Type="String">6828021.166811</Data></Cell>
    <Cell><Data ss:Type="String">1.508527</Data></Cell>
    <Cell><Data ss:Type="String">48.543065</Data></Cell>
   </Row>
   <Row ss:AutoFitHeight="0">
    <Cell><Data ss:Type="String">589969.78431</Data></Cell>
    <Cell><Data ss:Type="String">6827962.802676</Data></Cell>
    <Cell><Data ss:Type="String">1.509309</Data></Cell>
    <Cell><Data ss:Type="String">48.542549</Data></Cell>
   </Row>
   <Row ss:AutoFitHeight="0">
    <Cell><Data ss:Type="String">589837.318495</Data></Cell>
    <Cell><Data ss:Type="String">6828011.938152</Data></Cell>
    <Cell><Data ss:Type="String">1.507502</Data></Cell>
    <Cell><Data ss:Type="String">48.542969</Data></Cell>
   </Row>
   <Row ss:AutoFitHeight="0">
    <Cell><Data ss:Type="String">589585.992023</Data></Cell>
    <Cell><Data ss:Type="String">6828102.554333</Data></Cell>
    <Cell><Data ss:Type="String">1.504075</Data></Cell>
    <Cell><Data ss:Type="String">48.543741</Data></Cell>
   </Row>
   <Row ss:AutoFitHeight="0">
    <Cell><Data ss:Type="String">589422.498082</Data></Cell>
    <Cell><Data ss:Type="String">6828077.28663</Data></Cell>
    <Cell><Data ss:Type="String">1.501867</Data></Cell>
    <Cell><Data ss:Type="String">48.543486</Data></Cell>
   </Row>
   <Row ss:AutoFitHeight="0">
    <Cell><Data ss:Type="String">589344.445919</Data></Cell>
    <Cell><Data ss:Type="String">6828073.017435</Data></Cell>
    <Cell><Data ss:Type="String">1.50081</Data></Cell>
    <Cell><Data ss:Type="String">48.543434</Data></Cell>
   </Row>
   <Row ss:AutoFitHeight="0">
    <Cell><Data ss:Type="String">589321.544705</Data></Cell>
    <Cell><Data ss:Type="String">6828070.481216</Data></Cell>
    <Cell><Data ss:Type="String">1.500501</Data></Cell>
    <Cell><Data ss:Type="String">48.543407</Data></Cell>
   </Row>
   <Row ss:AutoFitHeight="0">
    <Cell><Data ss:Type="String">589226.057855</Data></Cell>
    <Cell><Data ss:Type="String">6828051.120861</Data></Cell>
    <Cell><Data ss:Type="String">1.499213</Data></Cell>
    <Cell><Data ss:Type="String">48.543217</Data></Cell>
   </Row>
   <Row ss:AutoFitHeight="0">
    <Cell><Data ss:Type="String">589178.636077</Data></Cell>
    <Cell><Data ss:Type="String">6828042.256688</Data></Cell>
    <Cell><Data ss:Type="String">1.498572</Data></Cell>
    <Cell><Data ss:Type="String">48.543129</Data></Cell>
   </Row>
   <Row ss:AutoFitHeight="0">
    <Cell><Data ss:Type="String">589151.572561</Data></Cell>
    <Cell><Data ss:Type="String">6828033.348442</Data></Cell>
    <Cell><Data ss:Type="String">1.498208</Data></Cell>
    <Cell><Data ss:Type="String">48.543044</Data></Cell>
   </Row>
   <Row ss:AutoFitHeight="0">
    <Cell><Data ss:Type="String">589041.379336</Data></Cell>
    <Cell><Data ss:Type="String">6827969.685479</Data></Cell>
    <Cell><Data ss:Type="String">1.496732</Data></Cell>
    <Cell><Data ss:Type="String">48.542453</Data></Cell>
   </Row>
   <Row ss:AutoFitHeight="0">
    <Cell><Data ss:Type="String">588953.697413</Data></Cell>
    <Cell><Data ss:Type="String">6827927.807969</Data></Cell>
    <Cell><Data ss:Type="String">1.495555</Data></Cell>
    <Cell><Data ss:Type="String">48.542061</Data></Cell>
   </Row>
   <Row ss:AutoFitHeight="0">
    <Cell><Data ss:Type="String">588892.457769</Data></Cell>
    <Cell><Data ss:Type="String">6827896.339192</Data></Cell>
    <Cell><Data ss:Type="String">1.494734</Data></Cell>
    <Cell><Data ss:Type="String">48.541768</Data></Cell>
   </Row>
   <Row ss:AutoFitHeight="0">
    <Cell><Data ss:Type="String">588977.89408</Data></Cell>
    <Cell><Data ss:Type="String">6828075.291605</Data></Cell>
    <Cell><Data ss:Type="String">1.495845</Data></Cell>
    <Cell><Data ss:Type="String">48.543392</Data></Cell>
   </Row>
   <Row ss:AutoFitHeight="0">
    <Cell><Data ss:Type="String">589018.028575</Data></Cell>
    <Cell><Data ss:Type="String">6828108.312095</Data></Cell>
    <Cell><Data ss:Type="String">1.49638</Data></Cell>
    <Cell><Data ss:Type="String">48.543696</Data></Cell>
   </Row>
   <Row ss:AutoFitHeight="0">
    <Cell><Data ss:Type="String">589046.918557</Data></Cell>
    <Cell><Data ss:Type="String">6828147.183433</Data></Cell>
    <Cell><Data ss:Type="String">1.496761</Data></Cell>
    <Cell><Data ss:Type="String">48.54405</Data></Cell>
   </Row>
   <Row ss:AutoFitHeight="0">
    <Cell><Data ss:Type="String">589048.340914</Data></Cell>
    <Cell><Data ss:Type="String">6828148.441163</Data></Cell>
    <Cell><Data ss:Type="String">1.49678</Data></Cell>
    <Cell><Data ss:Type="String">48.544062</Data></Cell>
   </Row>
   <Row ss:AutoFitHeight="0">
    <Cell><Data ss:Type="String">589079.047931</Data></Cell>
    <Cell><Data ss:Type="String">6828272.708793</Data></Cell>
    <Cell><Data ss:Type="String">1.497164</Data></Cell>
    <Cell><Data ss:Type="String">48.545185</Data></Cell>
   </Row>
   <Row ss:AutoFitHeight="0">
    <Cell><Data ss:Type="String">589380.506671</Data></Cell>
    <Cell><Data ss:Type="String">6832719.492455</Data></Cell>
    <Cell><Data ss:Type="String">1.500103</Data></Cell>
    <Cell><Data ss:Type="String">48.58523</Data></Cell>
   </Row>
   <Row ss:AutoFitHeight="0">
    <Cell><Data ss:Type="String">589079.299142</Data></Cell>
    <Cell><Data ss:Type="String">6833148.780189</Data></Cell>
    <Cell><Data ss:Type="String">1.495909</Data></Cell>
    <Cell><Data ss:Type="String">48.589039</Data></Cell>
   </Row>
   <Row ss:AutoFitHeight="0">
    <Cell><Data ss:Type="String">588718.944835</Data></Cell>
    <Cell><Data ss:Type="String">6833380.682961</Data></Cell>
    <Cell><Data ss:Type="String">1.490964</Data></Cell>
    <Cell><Data ss:Type="String">48.591063</Data></Cell>
   </Row>
   <Row ss:AutoFitHeight="0">
    <Cell><Data ss:Type="String">588718.369248</Data></Cell>
    <Cell><Data ss:Type="String">6833380.005202</Data></Cell>
    <Cell><Data ss:Type="String">1.490956</Data></Cell>
    <Cell><Data ss:Type="String">48.591057</Data></Cell>
   </Row>
   <Row ss:AutoFitHeight="0">
    <Cell><Data ss:Type="String">588649.585274</Data></Cell>
    <Cell><Data ss:Type="String">6833378.886467</Data></Cell>
    <Cell><Data ss:Type="String">1.490024</Data></Cell>
    <Cell><Data ss:Type="String">48.591035</Data></Cell>
   </Row>
   <Row ss:AutoFitHeight="0">
    <Cell><Data ss:Type="String">588648.057567</Data></Cell>
    <Cell><Data ss:Type="String">6833384.348551</Data></Cell>
    <Cell><Data ss:Type="String">1.490002</Data></Cell>
    <Cell><Data ss:Type="String">48.591084</Data></Cell>
   </Row>
   <Row ss:AutoFitHeight="0">
    <Cell><Data ss:Type="String">588648.65019</Data></Cell>
    <Cell><Data ss:Type="String">6833449.605763</Data></Cell>
    <Cell><Data ss:Type="String">1.489993</Data></Cell>
    <Cell><Data ss:Type="String">48.591671</Data></Cell>
   </Row>
   <Row ss:AutoFitHeight="0">
    <Cell><Data ss:Type="String">588641.479982</Data></Cell>
    <Cell><Data ss:Type="String">6833462.937455</Data></Cell>
    <Cell><Data ss:Type="String">1.489892</Data></Cell>
    <Cell><Data ss:Type="String">48.591789</Data></Cell>
   </Row>
   <Row ss:AutoFitHeight="0">
    <Cell><Data ss:Type="String">588643.518572</Data></Cell>
    <Cell><Data ss:Type="String">6833474.493117</Data></Cell>
    <Cell><Data ss:Type="String">1.489917</Data></Cell>
    <Cell><Data ss:Type="String">48.591894</Data></Cell>
   </Row>
   <Row ss:AutoFitHeight="0">
    <Cell><Data ss:Type="String">588642.661995</Data></Cell>
    <Cell><Data ss:Type="String">6833486.922637</Data></Cell>
    <Cell><Data ss:Type="String">1.489902</Data></Cell>
    <Cell><Data ss:Type="String">48.592005</Data></Cell>
   </Row>
   <Row ss:AutoFitHeight="0">
    <Cell><Data ss:Type="String">588642.667357</Data></Cell>
    <Cell><Data ss:Type="String">6833488.488462</Data></Cell>
    <Cell><Data ss:Type="String">1.489902</Data></Cell>
    <Cell><Data ss:Type="String">48.592019</Data></Cell>
   </Row>
   <Row ss:AutoFitHeight="0">
    <Cell><Data ss:Type="String">588597.422206</Data></Cell>
    <Cell><Data ss:Type="String">6833275.464584</Data></Cell>
    <Cell><Data ss:Type="String">1.489344</Data></Cell>
    <Cell><Data ss:Type="String">48.590096</Data></Cell>
   </Row>
   <Row ss:AutoFitHeight="0">
    <Cell><Data ss:Type="String">588602.037362</Data></Cell>
    <Cell><Data ss:Type="String">6833249.756272</Data></Cell>
    <Cell><Data ss:Type="String">1.489413</Data></Cell>
    <Cell><Data ss:Type="String">48.589865</Data></Cell>
   </Row>
   <Row ss:AutoFitHeight="0">
    <Cell><Data ss:Type="String">588592.530689</Data></Cell>
    <Cell><Data ss:Type="String">6833230.498467</Data></Cell>
    <Cell><Data ss:Type="String">1.489289</Data></Cell>
    <Cell><Data ss:Type="String">48.589691</Data></Cell>
   </Row>
   <Row ss:AutoFitHeight="0">
    <Cell><Data ss:Type="String">588578.036667</Data></Cell>
    <Cell><Data ss:Type="String">6833216.515716</Data></Cell>
    <Cell><Data ss:Type="String">1.489096</Data></Cell>
    <Cell><Data ss:Type="String">48.589562</Data></Cell>
   </Row>
   <Row ss:AutoFitHeight="0">
    <Cell><Data ss:Type="String">588583.831432</Data></Cell>
    <Cell><Data ss:Type="String">6833213.038243</Data></Cell>
    <Cell><Data ss:Type="String">1.489176</Data></Cell>
    <Cell><Data ss:Type="String">48.589532</Data></Cell>
   </Row>
   <Row ss:AutoFitHeight="0">
    <Cell><Data ss:Type="String">588589.294888</Data></Cell>
    <Cell><Data ss:Type="String">6833201.94752</Data></Cell>
    <Cell><Data ss:Type="String">1.489253</Data></Cell>
    <Cell><Data ss:Type="String">48.589433</Data></Cell>
   </Row>
   <Row ss:AutoFitHeight="0">
    <Cell><Data ss:Type="String">588597.65794</Data></Cell>
    <Cell><Data ss:Type="String">6833180.825124</Data></Cell>
    <Cell><Data ss:Type="String">1.489371</Data></Cell>
    <Cell><Data ss:Type="String">48.589245</Data></Cell>
   </Row>
   <Row ss:AutoFitHeight="0">
    <Cell><Data ss:Type="String">588611.692134</Data></Cell>
    <Cell><Data ss:Type="String">6833147.174962</Data></Cell>
    <Cell><Data ss:Type="String">1.48957</Data></Cell>
    <Cell><Data ss:Type="String">48.588944</Data></Cell>
   </Row>
   <Row ss:AutoFitHeight="0">
    <Cell><Data ss:Type="String">588738.051281</Data></Cell>
    <Cell><Data ss:Type="String">6833225.495137</Data></Cell>
    <Cell><Data ss:Type="String">1.491263</Data></Cell>
    <Cell><Data ss:Type="String">48.589671</Data></Cell>
   </Row>
   <Row ss:AutoFitHeight="0">
    <Cell><Data ss:Type="String">591809.223016</Data></Cell>
    <Cell><Data ss:Type="String">6831983.335904</Data></Cell>
    <Cell><Data ss:Type="String">1.533212</Data></Cell>
    <Cell><Data ss:Type="String">48.579019</Data></Cell>
   </Row>
   <Row ss:AutoFitHeight="0">
    <Cell><Data ss:Type="String">591850.796969</Data></Cell>
    <Cell><Data ss:Type="String">6831900.040794</Data></Cell>
    <Cell><Data ss:Type="String">1.533797</Data></Cell>
    <Cell><Data ss:Type="String">48.578277</Data></Cell>
   </Row>
   <Row ss:AutoFitHeight="0">
    <Cell><Data ss:Type="String">591877.628609</Data></Cell>
    <Cell><Data ss:Type="String">6831862.029101</Data></Cell>
    <Cell><Data ss:Type="String">1.53417</Data></Cell>
    <Cell><Data ss:Type="String">48.57794</Data></Cell>
   </Row>
   <Row ss:AutoFitHeight="0">
    <Cell><Data ss:Type="String">591891.970921</Data></Cell>
    <Cell><Data ss:Type="String">6831801.811102</Data></Cell>
    <Cell><Data ss:Type="String">1.534379</Data></Cell>
    <Cell><Data ss:Type="String">48.577401</Data></Cell>
   </Row>
   <Row ss:AutoFitHeight="0">
    <Cell><Data ss:Type="String">591891.803982</Data></Cell>
    <Cell><Data ss:Type="String">6831801.804935</Data></Cell>
    <Cell><Data ss:Type="String">1.534377</Data></Cell>
    <Cell><Data ss:Type="String">48.577401</Data></Cell>
   </Row>
   <Row ss:AutoFitHeight="0">
    <Cell><Data ss:Type="String">591860.219918</Data></Cell>
    <Cell><Data ss:Type="String">6831831.028306</Data></Cell>
    <Cell><Data ss:Type="String">1.533942</Data></Cell>
    <Cell><Data ss:Type="String">48.577658</Data></Cell>
   </Row>
   <Row ss:AutoFitHeight="0">
    <Cell><Data ss:Type="String">591933.311581</Data></Cell>
    <Cell><Data ss:Type="String">6831849.784153</Data></Cell>
    <Cell><Data ss:Type="String">1.534928</Data></Cell>
    <Cell><Data ss:Type="String">48.577839</Data></Cell>
   </Row>
   <Row ss:AutoFitHeight="0">
    <Cell><Data ss:Type="String">591873.606596</Data></Cell>
    <Cell><Data ss:Type="String">6831934.845218</Data></Cell>
    <Cell><Data ss:Type="String">1.534097</Data></Cell>
    <Cell><Data ss:Type="String">48.578594</Data></Cell>
   </Row>
   <Row ss:AutoFitHeight="0">
    <Cell><Data ss:Type="String">591884.900827</Data></Cell>
    <Cell><Data ss:Type="String">6832000.254819</Data></Cell>
    <Cell><Data ss:Type="String">1.534234</Data></Cell>
    <Cell><Data ss:Type="String">48.579184</Data></Cell>
   </Row>
   <Row ss:AutoFitHeight="0">
    <Cell><Data ss:Type="String">591971.007159</Data></Cell>
    <Cell><Data ss:Type="String">6832086.001053</Data></Cell>
    <Cell><Data ss:Type="String">1.535379</Data></Cell>
    <Cell><Data ss:Type="String">48.57997</Data></Cell>
   </Row>
   <Row ss:AutoFitHeight="0">
    <Cell><Data ss:Type="String">591802.949779</Data></Cell>
    <Cell><Data ss:Type="String">6832064.403343</Data></Cell>
    <Cell><Data ss:Type="String">1.533107</Data></Cell>
    <Cell><Data ss:Type="String">48.579747</Data></Cell>
   </Row>
   <Row ss:AutoFitHeight="0">
    <Cell><Data ss:Type="String">591779.970733</Data></Cell>
    <Cell><Data ss:Type="String">6832088.698646</Data></Cell>
    <Cell><Data ss:Type="String">1.532789</Data></Cell>
    <Cell><Data ss:Type="String">48.579962</Data></Cell>
   </Row>
   <Row ss:AutoFitHeight="0">
    <Cell><Data ss:Type="String">591785.79454</Data></Cell>
    <Cell><Data ss:Type="String">6832115.244626</Data></Cell>
    <Cell><Data ss:Type="String">1.532861</Data></Cell>
    <Cell><Data ss:Type="String">48.580202</Data></Cell>
   </Row>
   <Row ss:AutoFitHeight="0">
    <Cell><Data ss:Type="String">590786.144692</Data></Cell>
    <Cell><Data ss:Type="String">6832658.067162</Data></Cell>
    <Cell><Data ss:Type="String">1.519174</Data></Cell>
    <Cell><Data ss:Type="String">48.584916</Data></Cell>
   </Row>
   <Row ss:AutoFitHeight="0">
    <Cell><Data ss:Type="String">588701.679307</Data></Cell>
    <Cell><Data ss:Type="String">6833239.471306</Data></Cell>
    <Cell><Data ss:Type="String">1.490766</Data></Cell>
    <Cell><Data ss:Type="String">48.58979</Data></Cell>
   </Row>
   <Row ss:AutoFitHeight="0">
    <Cell><Data ss:Type="String">588671.939684</Data></Cell>
    <Cell><Data ss:Type="String">6833259.806963</Data></Cell>
    <Cell><Data ss:Type="String">1.490358</Data></Cell>
    <Cell><Data ss:Type="String">48.589968</Data></Cell>
   </Row>
   <Row ss:AutoFitHeight="0">
    <Cell><Data ss:Type="String">588666.252206</Data></Cell>
    <Cell><Data ss:Type="String">6833263.066095</Data></Cell>
    <Cell><Data ss:Type="String">1.49028</Data></Cell>
    <Cell><Data ss:Type="String">48.589996</Data></Cell>
   </Row>
   <Row ss:AutoFitHeight="0">
    <Cell><Data ss:Type="String">588596.043334</Data></Cell>
    <Cell><Data ss:Type="String">6833375.623712</Data></Cell>
    <Cell><Data ss:Type="String">1.489299</Data></Cell>
    <Cell><Data ss:Type="String">48.590996</Data></Cell>
   </Row>
   <Row ss:AutoFitHeight="0">
    <Cell><Data ss:Type="String">588568.313668</Data></Cell>
    <Cell><Data ss:Type="String">6833384.95073</Data></Cell>
    <Cell><Data ss:Type="String">1.488921</Data></Cell>
    <Cell><Data ss:Type="String">48.591075</Data></Cell>
   </Row>
   <Row ss:AutoFitHeight="0">
    <Cell><Data ss:Type="String">588549.124679</Data></Cell>
    <Cell><Data ss:Type="String">6833386.661566</Data></Cell>
    <Cell><Data ss:Type="String">1.48866</Data></Cell>
    <Cell><Data ss:Type="String">48.591088</Data></Cell>
   </Row>
   <Row ss:AutoFitHeight="0">
    <Cell><Data ss:Type="String">588534.592004</Data></Cell>
    <Cell><Data ss:Type="String">6833385.821696</Data></Cell>
    <Cell><Data ss:Type="String">1.488463</Data></Cell>
    <Cell><Data ss:Type="String">48.591077</Data></Cell>
   </Row>
   <Row ss:AutoFitHeight="0">
    <Cell><Data ss:Type="String">588518.864806</Data></Cell>
    <Cell><Data ss:Type="String">6833386.533597</Data></Cell>
    <Cell><Data ss:Type="String">1.48825</Data></Cell>
    <Cell><Data ss:Type="String">48.591081</Data></Cell>
   </Row>
   <Row ss:AutoFitHeight="0">
    <Cell><Data ss:Type="String">588497.387297</Data></Cell>
    <Cell><Data ss:Type="String">6833423.384334</Data></Cell>
    <Cell><Data ss:Type="String">1.487949</Data></Cell>
    <Cell><Data ss:Type="String">48.591409</Data></Cell>
   </Row>
   <Row ss:AutoFitHeight="0">
    <Cell><Data ss:Type="String">588500.159914</Data></Cell>
    <Cell><Data ss:Type="String">6833437.412225</Data></Cell>
    <Cell><Data ss:Type="String">1.487983</Data></Cell>
    <Cell><Data ss:Type="String">48.591536</Data></Cell>
   </Row>
   <Row ss:AutoFitHeight="0">
    <Cell><Data ss:Type="String">588434.58633</Data></Cell>
    <Cell><Data ss:Type="String">6833381.186196</Data></Cell>
    <Cell><Data ss:Type="String">1.487109</Data></Cell>
    <Cell><Data ss:Type="String">48.591019</Data></Cell>
   </Row>
   <Row ss:AutoFitHeight="0">
    <Cell><Data ss:Type="String">587730.41494</Data></Cell>
    <Cell><Data ss:Type="String">6833328.122203</Data></Cell>
    <Cell><Data ss:Type="String">1.477576</Data></Cell>
    <Cell><Data ss:Type="String">48.59042</Data></Cell>
   </Row>
   <Row ss:AutoFitHeight="0">
    <Cell><Data ss:Type="String">585643.310856</Data></Cell>
    <Cell><Data ss:Type="String">6833694.389605</Data></Cell>
    <Cell><Data ss:Type="String">1.449184</Data></Cell>
    <Cell><Data ss:Type="String">48.593348</Data></Cell>
   </Row>
   <Row ss:AutoFitHeight="0">
    <Cell><Data ss:Type="String">585714.176002</Data></Cell>
    <Cell><Data ss:Type="String">6833754.99341</Data></Cell>
    <Cell><Data ss:Type="String">1.450128</Data></Cell>
    <Cell><Data ss:Type="String">48.593906</Data></Cell>
   </Row>
   <Row ss:AutoFitHeight="0">
    <Cell><Data ss:Type="String">585752.617256</Data></Cell>
    <Cell><Data ss:Type="String">6833773.885808</Data></Cell>
    <Cell><Data ss:Type="String">1.450644</Data></Cell>
    <Cell><Data ss:Type="String">48.594083</Data></Cell>
   </Row>
   <Row ss:AutoFitHeight="0">
    <Cell><Data ss:Type="String">585675.656529</Data></Cell>
    <Cell><Data ss:Type="String">6833751.975364</Data></Cell>
    <Cell><Data ss:Type="String">1.449607</Data></Cell>
    <Cell><Data ss:Type="String">48.593872</Data></Cell>
   </Row>
   <Row ss:AutoFitHeight="0">
    <Cell><Data ss:Type="String">585657.130727</Data></Cell>
    <Cell><Data ss:Type="String">6833786.104301</Data></Cell>
    <Cell><Data ss:Type="String">1.449347</Data></Cell>
    <Cell><Data ss:Type="String">48.594176</Data></Cell>
   </Row>
   <Row ss:AutoFitHeight="0">
    <Cell><Data ss:Type="String">585680.547867</Data></Cell>
    <Cell><Data ss:Type="String">6833868.528361</Data></Cell>
    <Cell><Data ss:Type="String">1.449642</Data></Cell>
    <Cell><Data ss:Type="String">48.594921</Data></Cell>
   </Row>
   <Row ss:AutoFitHeight="0">
    <Cell><Data ss:Type="String">585618.967792</Data></Cell>
    <Cell><Data ss:Type="String">6833873.595638</Data></Cell>
    <Cell><Data ss:Type="String">1.448806</Data></Cell>
    <Cell><Data ss:Type="String">48.594956</Data></Cell>
   </Row>
   <Row ss:AutoFitHeight="0">
    <Cell><Data ss:Type="String">585618.690309</Data></Cell>
    <Cell><Data ss:Type="String">6833869.54569</Data></Cell>
    <Cell><Data ss:Type="String">1.448803</Data></Cell>
    <Cell><Data ss:Type="String">48.594919</Data></Cell>
   </Row>
   <Row ss:AutoFitHeight="0">
    <Cell><Data ss:Type="String">585533.238502</Data></Cell>
    <Cell><Data ss:Type="String">6833803.750517</Data></Cell>
    <Cell><Data ss:Type="String">1.447662</Data></Cell>
    <Cell><Data ss:Type="String">48.594312</Data></Cell>
   </Row>
   <Row ss:AutoFitHeight="0">
    <Cell><Data ss:Type="String">585476.486244</Data></Cell>
    <Cell><Data ss:Type="String">6833822.024103</Data></Cell>
    <Cell><Data ss:Type="String">1.446888</Data></Cell>
    <Cell><Data ss:Type="String">48.594467</Data></Cell>
   </Row>
   <Row ss:AutoFitHeight="0">
    <Cell><Data ss:Type="String">585459.511584</Data></Cell>
    <Cell><Data ss:Type="String">6833826.206507</Data></Cell>
    <Cell><Data ss:Type="String">1.446657</Data></Cell>
    <Cell><Data ss:Type="String">48.594501</Data></Cell>
   </Row>
   <Row ss:AutoFitHeight="0">
    <Cell><Data ss:Type="String">585482.531831</Data></Cell>
    <Cell><Data ss:Type="String">6833823.563787</Data></Cell>
    <Cell><Data ss:Type="String">1.446969</Data></Cell>
    <Cell><Data ss:Type="String">48.594482</Data></Cell>
   </Row>
   <Row ss:AutoFitHeight="0">
    <Cell><Data ss:Type="String">584755.728256</Data></Cell>
    <Cell><Data ss:Type="String">6833865.184806</Data></Cell>
    <Cell><Data ss:Type="String">1.437104</Data></Cell>
    <Cell><Data ss:Type="String">48.594727</Data></Cell>
   </Row>
   <Row ss:AutoFitHeight="0">
    <Cell><Data ss:Type="String">584753.57863</Data></Cell>
    <Cell><Data ss:Type="String">6833863.093095</Data></Cell>
    <Cell><Data ss:Type="String">1.437076</Data></Cell>
    <Cell><Data ss:Type="String">48.594708</Data></Cell>
   </Row>
   <Row ss:AutoFitHeight="0">
    <Cell><Data ss:Type="String">584342.173734</Data></Cell>
    <Cell><Data ss:Type="String">6832692.409262</Data></Cell>
    <Cell><Data ss:Type="String">1.431813</Data></Cell>
    <Cell><Data ss:Type="String">48.584106</Data></Cell>
   </Row>
   <Row ss:AutoFitHeight="0">
    <Cell><Data ss:Type="String">584336.940375</Data></Cell>
    <Cell><Data ss:Type="String">6832617.28019</Data></Cell>
    <Cell><Data ss:Type="String">1.431762</Data></Cell>
    <Cell><Data ss:Type="String">48.583429</Data></Cell>
   </Row>
   <Row ss:AutoFitHeight="0">
    <Cell><Data ss:Type="String">584264.068579</Data></Cell>
    <Cell><Data ss:Type="String">6832771.977099</Data></Cell>
    <Cell><Data ss:Type="String">1.430733</Data></Cell>
    <Cell><Data ss:Type="String">48.584807</Data></Cell>
   </Row>
   <Row ss:AutoFitHeight="0">
    <Cell><Data ss:Type="String">584263.421397</Data></Cell>
    <Cell><Data ss:Type="String">6832775.511013</Data></Cell>
    <Cell><Data ss:Type="String">1.430723</Data></Cell>
    <Cell><Data ss:Type="String">48.584839</Data></Cell>
   </Row>
   <Row ss:AutoFitHeight="0">
    <Cell><Data ss:Type="String">584255.689508</Data></Cell>
    <Cell><Data ss:Type="String">6832871.492899</Data></Cell>
    <Cell><Data ss:Type="String">1.430592</Data></Cell>
    <Cell><Data ss:Type="String">48.585701</Data></Cell>
   </Row>
   <Row ss:AutoFitHeight="0">
    <Cell><Data ss:Type="String">584256.438168</Data></Cell>
    <Cell><Data ss:Type="String">6832874.322657</Data></Cell>
    <Cell><Data ss:Type="String">1.430602</Data></Cell>
    <Cell><Data ss:Type="String">48.585727</Data></Cell>
   </Row>
   <Row ss:AutoFitHeight="0">
    <Cell><Data ss:Type="String">584276.637662</Data></Cell>
    <Cell><Data ss:Type="String">6832940.521589</Data></Cell>
    <Cell><Data ss:Type="String">1.430858</Data></Cell>
    <Cell><Data ss:Type="String">48.586326</Data></Cell>
   </Row>
   <Row ss:AutoFitHeight="0">
    <Cell><Data ss:Type="String">583996.882391</Data></Cell>
    <Cell><Data ss:Type="String">6833532.898604</Data></Cell>
    <Cell><Data ss:Type="String">1.426906</Data></Cell>
    <Cell><Data ss:Type="String">48.591603</Data></Cell>
   </Row>
   <Row ss:AutoFitHeight="0">
    <Cell><Data ss:Type="String">583987.981994</Data></Cell>
    <Cell><Data ss:Type="String">6833556.926589</Data></Cell>
    <Cell><Data ss:Type="String">1.426778</Data></Cell>
    <Cell><Data ss:Type="String">48.591818</Data></Cell>
   </Row>
   <Row ss:AutoFitHeight="0">
    <Cell><Data ss:Type="String">584446.90589</Data></Cell>
    <Cell><Data ss:Type="String">6834068.835749</Data></Cell>
    <Cell><Data ss:Type="String">1.432862</Data></Cell>
    <Cell><Data ss:Type="String">48.596503</Data></Cell>
   </Row>
   <Row ss:AutoFitHeight="0">
    <Cell><Data ss:Type="String">584511.919628</Data></Cell>
    <Cell><Data ss:Type="String">6834094.880352</Data></Cell>
    <Cell><Data ss:Type="String">1.433737</Data></Cell>
    <Cell><Data ss:Type="String">48.596749</Data></Cell>
   </Row>
   <Row ss:AutoFitHeight="0">
    <Cell><Data ss:Type="String">584607.904963</Data></Cell>
    <Cell><Data ss:Type="String">6834014.595886</Data></Cell>
    <Cell><Data ss:Type="String">1.43506</Data></Cell>
    <Cell><Data ss:Type="String">48.596044</Data></Cell>
   </Row>
   <Row ss:AutoFitHeight="0">
    <Cell><Data ss:Type="String">584561.058115</Data></Cell>
    <Cell><Data ss:Type="String">6833958.841458</Data></Cell>
    <Cell><Data ss:Type="String">1.43444</Data></Cell>
    <Cell><Data ss:Type="String">48.595535</Data></Cell>
   </Row>
   <Row ss:AutoFitHeight="0">
    <Cell><Data ss:Type="String">584702.172027</Data></Cell>
    <Cell><Data ss:Type="String">6834170.487955</Data></Cell>
    <Cell><Data ss:Type="String">1.436296</Data></Cell>
    <Cell><Data ss:Type="String">48.597463</Data></Cell>
   </Row>
   <Row ss:AutoFitHeight="0">
    <Cell><Data ss:Type="String">584703.366893</Data></Cell>
    <Cell><Data ss:Type="String">6834170.884349</Data></Cell>
    <Cell><Data ss:Type="String">1.436312</Data></Cell>
    <Cell><Data ss:Type="String">48.597467</Data></Cell>
   </Row>
   <Row ss:AutoFitHeight="0">
    <Cell><Data ss:Type="String">584721.033451</Data></Cell>
    <Cell><Data ss:Type="String">6834168.641127</Data></Cell>
    <Cell><Data ss:Type="String">1.436552</Data></Cell>
    <Cell><Data ss:Type="String">48.59745</Data></Cell>
   </Row>
   <Row ss:AutoFitHeight="0">
    <Cell><Data ss:Type="String">584773.555042</Data></Cell>
    <Cell><Data ss:Type="String">6834185.821356</Data></Cell>
    <Cell><Data ss:Type="String">1.43726</Data></Cell>
    <Cell><Data ss:Type="String">48.597614</Data></Cell>
   </Row>
   <Row ss:AutoFitHeight="0">
    <Cell><Data ss:Type="String">584864.806683</Data></Cell>
    <Cell><Data ss:Type="String">6834164.603612</Data></Cell>
    <Cell><Data ss:Type="String">1.438503</Data></Cell>
    <Cell><Data ss:Type="String">48.597439</Data></Cell>
   </Row>
   <Row ss:AutoFitHeight="0">
    <Cell><Data ss:Type="String">584864.455455</Data></Cell>
    <Cell><Data ss:Type="String">6834165.90471</Data></Cell>
    <Cell><Data ss:Type="String">1.438498</Data></Cell>
    <Cell><Data ss:Type="String">48.597451</Data></Cell>
   </Row>
   <Row ss:AutoFitHeight="0">
    <Cell><Data ss:Type="String">584534.404363</Data></Cell>
    <Cell><Data ss:Type="String">6834279.745284</Data></Cell>
    <Cell><Data ss:Type="String">1.433992</Data></Cell>
    <Cell><Data ss:Type="String">48.598416</Data></Cell>
   </Row>
   <Row ss:AutoFitHeight="0">
    <Cell><Data ss:Type="String">584531.535543</Data></Cell>
    <Cell><Data ss:Type="String">6834285.018955</Data></Cell>
    <Cell><Data ss:Type="String">1.433952</Data></Cell>
    <Cell><Data ss:Type="String">48.598463</Data></Cell>
   </Row>
   <Row ss:AutoFitHeight="0">
    <Cell><Data ss:Type="String">584529.122415</Data></Cell>
    <Cell><Data ss:Type="String">6834366.237158</Data></Cell>
    <Cell><Data ss:Type="String">1.433897</Data></Cell>
    <Cell><Data ss:Type="String">48.599193</Data></Cell>
   </Row>
   <Row ss:AutoFitHeight="0">
    <Cell><Data ss:Type="String">584572.032898</Data></Cell>
    <Cell><Data ss:Type="String">6834410.987329</Data></Cell>
    <Cell><Data ss:Type="String">1.434467</Data></Cell>
    <Cell><Data ss:Type="String">48.599603</Data></Cell>
   </Row>
   <Row ss:AutoFitHeight="0">
    <Cell><Data ss:Type="String">584579.732619</Data></Cell>
    <Cell><Data ss:Type="String">6834418.964049</Data></Cell>
    <Cell><Data ss:Type="String">1.434569</Data></Cell>
    <Cell><Data ss:Type="String">48.599676</Data></Cell>
   </Row>
   <Row ss:AutoFitHeight="0">
    <Cell><Data ss:Type="String">586776.257924</Data></Cell>
    <Cell><Data ss:Type="String">6835352.672191</Data></Cell>
    <Cell><Data ss:Type="String">1.464107</Data></Cell>
    <Cell><Data ss:Type="String">48.608461</Data></Cell>
   </Row>
   <Row ss:AutoFitHeight="0">
    <Cell><Data ss:Type="String">586775.924001</Data></Cell>
    <Cell><Data ss:Type="String">6835352.026976</Data></Cell>
    <Cell><Data ss:Type="String">1.464102</Data></Cell>
    <Cell><Data ss:Type="String">48.608455</Data></Cell>
   </Row>
   <Row ss:AutoFitHeight="0">
    <Cell><Data ss:Type="String">586981.815765</Data></Cell>
    <Cell><Data ss:Type="String">6835509.819345</Data></Cell>
    <Cell><Data ss:Type="String">1.466853</Data></Cell>
    <Cell><Data ss:Type="String">48.60991</Data></Cell>
   </Row>
   <Row ss:AutoFitHeight="0">
    <Cell><Data ss:Type="String">587012.968679</Data></Cell>
    <Cell><Data ss:Type="String">6835483.584652</Data></Cell>
    <Cell><Data ss:Type="String">1.467282</Data></Cell>
    <Cell><Data ss:Type="String">48.60968</Data></Cell>
   </Row>
   <Row ss:AutoFitHeight="0">
    <Cell><Data ss:Type="String">587059.39557</Data></Cell>
    <Cell><Data ss:Type="String">6835559.678053</Data></Cell>
    <Cell><Data ss:Type="String">1.467892</Data></Cell>
    <Cell><Data ss:Type="String">48.610372</Data></Cell>
   </Row>
   <Row ss:AutoFitHeight="0">
    <Cell><Data ss:Type="String">587001.898684</Data></Cell>
    <Cell><Data ss:Type="String">6835561.214149</Data></Cell>
    <Cell><Data ss:Type="String">1.467112</Data></Cell>
    <Cell><Data ss:Type="String">48.610376</Data></Cell>
   </Row>
   <Row ss:AutoFitHeight="0">
    <Cell><Data ss:Type="String">586918.989831</Data></Cell>
    <Cell><Data ss:Type="String">6835527.517767</Data></Cell>
    <Cell><Data ss:Type="String">1.465996</Data></Cell>
    <Cell><Data ss:Type="String">48.610059</Data></Cell>
   </Row>
   <Row ss:AutoFitHeight="0">
    <Cell><Data ss:Type="String">586895.021498</Data></Cell>
    <Cell><Data ss:Type="String">6835603.168116</Data></Cell>
    <Cell><Data ss:Type="String">1.465651</Data></Cell>
    <Cell><Data ss:Type="String">48.610735</Data></Cell>
   </Row>
   <Row ss:AutoFitHeight="0">
    <Cell><Data ss:Type="String">587305.544151</Data></Cell>
    <Cell><Data ss:Type="String">6836808.59605</Data></Cell>
    <Cell><Data ss:Type="String">1.470902</Data></Cell>
    <Cell><Data ss:Type="String">48.621647</Data></Cell>
   </Row>
   <Row ss:AutoFitHeight="0">
    <Cell><Data ss:Type="String">587336.466772</Data></Cell>
    <Cell><Data ss:Type="String">6836919.156612</Data></Cell>
    <Cell><Data ss:Type="String">1.471293</Data></Cell>
    <Cell><Data ss:Type="String">48.622647</Data></Cell>
   </Row>
   <Row ss:AutoFitHeight="0">
    <Cell><Data ss:Type="String">587355.999513</Data></Cell>
    <Cell><Data ss:Type="String">6836968.055655</Data></Cell>
    <Cell><Data ss:Type="String">1.471545</Data></Cell>
    <Cell><Data ss:Type="String">48.62309</Data></Cell>
   </Row>
   <Row ss:AutoFitHeight="0">
    <Cell><Data ss:Type="String">587367.415708</Data></Cell>
    <Cell><Data ss:Type="String">6837010.400124</Data></Cell>
    <Cell><Data ss:Type="String">1.471688</Data></Cell>
    <Cell><Data ss:Type="String">48.623473</Data></Cell>
   </Row>
   <Row ss:AutoFitHeight="0">
    <Cell><Data ss:Type="String">587375.946562</Data></Cell>
    <Cell><Data ss:Type="String">6837065.510508</Data></Cell>
    <Cell><Data ss:Type="String">1.47179</Data></Cell>
    <Cell><Data ss:Type="String">48.62397</Data></Cell>
   </Row>
   <Row ss:AutoFitHeight="0">
    <Cell><Data ss:Type="String">587374.963699</Data></Cell>
    <Cell><Data ss:Type="String">6837011.548188</Data></Cell>
    <Cell><Data ss:Type="String">1.471791</Data></Cell>
    <Cell><Data ss:Type="String">48.623485</Data></Cell>
   </Row>
   <Row ss:AutoFitHeight="0">
    <Cell><Data ss:Type="String">587402.498799</Data></Cell>
    <Cell><Data ss:Type="String">6836982.290313</Data></Cell>
    <Cell><Data ss:Type="String">1.472172</Data></Cell>
    <Cell><Data ss:Type="String">48.623226</Data></Cell>
   </Row>
   <Row ss:AutoFitHeight="0">
    <Cell><Data ss:Type="String">587490.240729</Data></Cell>
    <Cell><Data ss:Type="String">6836924.282891</Data></Cell>
    <Cell><Data ss:Type="String">1.473377</Data></Cell>
    <Cell><Data ss:Type="String">48.62272</Data></Cell>
   </Row>
   <Row ss:AutoFitHeight="0">
    <Cell><Data ss:Type="String">587534.388393</Data></Cell>
    <Cell><Data ss:Type="String">6836983.40279</Data></Cell>
    <Cell><Data ss:Type="String">1.473961</Data></Cell>
    <Cell><Data ss:Type="String">48.623259</Data></Cell>
   </Row>
   <Row ss:AutoFitHeight="0">
    <Cell><Data ss:Type="String">587539.104545</Data></Cell>
    <Cell><Data ss:Type="String">6836987.320774</Data></Cell>
    <Cell><Data ss:Type="String">1.474024</Data></Cell>
    <Cell><Data ss:Type="String">48.623295</Data></Cell>
   </Row>
   <Row ss:AutoFitHeight="0">
    <Cell><Data ss:Type="String">587538.770247</Data></Cell>
    <Cell><Data ss:Type="String">6836988.893209</Data></Cell>
    <Cell><Data ss:Type="String">1.474019</Data></Cell>
    <Cell><Data ss:Type="String">48.623309</Data></Cell>
   </Row>
   <Row ss:AutoFitHeight="0">
    <Cell><Data ss:Type="String">587592.823015</Data></Cell>
    <Cell><Data ss:Type="String">6837040.412319</Data></Cell>
    <Cell><Data ss:Type="String">1.474738</Data></Cell>
    <Cell><Data ss:Type="String">48.623782</Data></Cell>
   </Row>
   <Row ss:AutoFitHeight="0">
    <Cell><Data ss:Type="String">587594.392822</Data></Cell>
    <Cell><Data ss:Type="String">6837043.310086</Data></Cell>
    <Cell><Data ss:Type="String">1.474759</Data></Cell>
    <Cell><Data ss:Type="String">48.623808</Data></Cell>
   </Row>
   <Row ss:AutoFitHeight="0">
    <Cell><Data ss:Type="String">587595.779755</Data></Cell>
    <Cell><Data ss:Type="String">6837044.744251</Data></Cell>
    <Cell><Data ss:Type="String">1.474777</Data></Cell>
    <Cell><Data ss:Type="String">48.623822</Data></Cell>
   </Row>
   <Row ss:AutoFitHeight="0">
    <Cell><Data ss:Type="String">587710.301502</Data></Cell>
    <Cell><Data ss:Type="String">6837087.260561</Data></Cell>
    <Cell><Data ss:Type="String">1.47632</Data></Cell>
    <Cell><Data ss:Type="String">48.624224</Data></Cell>
   </Row>
   <Row ss:AutoFitHeight="0">
    <Cell><Data ss:Type="String">587710.721585</Data></Cell>
    <Cell><Data ss:Type="String">6837086.61927</Data></Cell>
    <Cell><Data ss:Type="String">1.476326</Data></Cell>
    <Cell><Data ss:Type="String">48.624218</Data></Cell>
   </Row>
   <Row ss:AutoFitHeight="0">
    <Cell><Data ss:Type="String">587446.149146</Data></Cell>
    <Cell><Data ss:Type="String">6836754.707191</Data></Cell>
    <Cell><Data ss:Type="String">1.472824</Data></Cell>
    <Cell><Data ss:Type="String">48.621187</Data></Cell>
   </Row>
   <Row ss:AutoFitHeight="0">
    <Cell><Data ss:Type="String">587456.942394</Data></Cell>
    <Cell><Data ss:Type="String">6836710.533875</Data></Cell>
    <Cell><Data ss:Type="String">1.472982</Data></Cell>
    <Cell><Data ss:Type="String">48.620792</Data></Cell>
   </Row>
   <Row ss:AutoFitHeight="0">
    <Cell><Data ss:Type="String">587456.024253</Data></Cell>
    <Cell><Data ss:Type="String">6836716.413984</Data></Cell>
    <Cell><Data ss:Type="String">1.472968</Data></Cell>
    <Cell><Data ss:Type="String">48.620844</Data></Cell>
   </Row>
   <Row ss:AutoFitHeight="0">
    <Cell><Data ss:Type="String">587465.301346</Data></Cell>
    <Cell><Data ss:Type="String">6836674.03367</Data></Cell>
    <Cell><Data ss:Type="String">1.473105</Data></Cell>
    <Cell><Data ss:Type="String">48.620465</Data></Cell>
   </Row>
   <Row ss:AutoFitHeight="0">
    <Cell><Data ss:Type="String">587465.09028</Data></Cell>
    <Cell><Data ss:Type="String">6836673.030836</Data></Cell>
    <Cell><Data ss:Type="String">1.473102</Data></Cell>
    <Cell><Data ss:Type="String">48.620456</Data></Cell>
   </Row>
   <Row ss:AutoFitHeight="0">
    <Cell><Data ss:Type="String">587439.268631</Data></Cell>
    <Cell><Data ss:Type="String">6836615.580119</Data></Cell>
    <Cell><Data ss:Type="String">1.472767</Data></Cell>
    <Cell><Data ss:Type="String">48.619935</Data></Cell>
   </Row>
   <Row ss:AutoFitHeight="0">
    <Cell><Data ss:Type="String">587439.150261</Data></Cell>
    <Cell><Data ss:Type="String">6836615.526812</Data></Cell>
    <Cell><Data ss:Type="String">1.472765</Data></Cell>
    <Cell><Data ss:Type="String">48.619934</Data></Cell>
   </Row>
   <Row ss:AutoFitHeight="0">
    <Cell><Data ss:Type="String">587546.760402</Data></Cell>
    <Cell><Data ss:Type="String">6836598.867586</Data></Cell>
    <Cell><Data ss:Type="String">1.474229</Data></Cell>
    <Cell><Data ss:Type="String">48.619803</Data></Cell>
   </Row>
   <Row ss:AutoFitHeight="0">
    <Cell><Data ss:Type="String">587595.998136</Data></Cell>
    <Cell><Data ss:Type="String">6836542.974568</Data></Cell>
    <Cell><Data ss:Type="String">1.474912</Data></Cell>
    <Cell><Data ss:Type="String">48.619309</Data></Cell>
   </Row>
   <Row ss:AutoFitHeight="0">
    <Cell><Data ss:Type="String">587618.310078</Data></Cell>
    <Cell><Data ss:Type="String">6836537.147674</Data></Cell>
    <Cell><Data ss:Type="String">1.475216</Data></Cell>
    <Cell><Data ss:Type="String">48.61926</Data></Cell>
   </Row>
   <Row ss:AutoFitHeight="0">
    <Cell><Data ss:Type="String">587250.550218</Data></Cell>
    <Cell><Data ss:Type="String">6836769.007883</Data></Cell>
    <Cell><Data ss:Type="String">1.470167</Data></Cell>
    <Cell><Data ss:Type="String">48.621282</Data></Cell>
   </Row>
   <Row ss:AutoFitHeight="0">
    <Cell><Data ss:Type="String">587251.706743</Data></Cell>
    <Cell><Data ss:Type="String">6836768.741466</Data></Cell>
    <Cell><Data ss:Type="String">1.470182</Data></Cell>
    <Cell><Data ss:Type="String">48.621279</Data></Cell>
   </Row>
   <Row ss:AutoFitHeight="0">
    <Cell><Data ss:Type="String">587253.321155</Data></Cell>
    <Cell><Data ss:Type="String">6836767.873146</Data></Cell>
    <Cell><Data ss:Type="String">1.470204</Data></Cell>
    <Cell><Data ss:Type="String">48.621272</Data></Cell>
   </Row>
   <Row ss:AutoFitHeight="0">
    <Cell><Data ss:Type="String">588402.512543</Data></Cell>
    <Cell><Data ss:Type="String">6835379.466001</Data></Cell>
    <Cell><Data ss:Type="String">1.486154</Data></Cell>
    <Cell><Data ss:Type="String">48.608985</Data></Cell>
   </Row>
   <Row ss:AutoFitHeight="0">
    <Cell><Data ss:Type="String">588399.818552</Data></Cell>
    <Cell><Data ss:Type="String">6835377.886844</Data></Cell>
    <Cell><Data ss:Type="String">1.486118</Data></Cell>
    <Cell><Data ss:Type="String">48.60897</Data></Cell>
   </Row>
   <Row ss:AutoFitHeight="0">
    <Cell><Data ss:Type="String">588395.814421</Data></Cell>
    <Cell><Data ss:Type="String">6835374.059557</Data></Cell>
    <Cell><Data ss:Type="String">1.486065</Data></Cell>
    <Cell><Data ss:Type="String">48.608935</Data></Cell>
   </Row>
   <Row ss:AutoFitHeight="0">
    <Cell><Data ss:Type="String">588383.07127</Data></Cell>
    <Cell><Data ss:Type="String">6835363.799394</Data></Cell>
    <Cell><Data ss:Type="String">1.485895</Data></Cell>
    <Cell><Data ss:Type="String">48.60884</Data></Cell>
   </Row>
   <Row ss:AutoFitHeight="0">
    <Cell><Data ss:Type="String">588301.895054</Data></Cell>
    <Cell><Data ss:Type="String">6835314.125112</Data></Cell>
    <Cell><Data ss:Type="String">1.484807</Data></Cell>
    <Cell><Data ss:Type="String">48.60838</Data></Cell>
   </Row>
   <Row ss:AutoFitHeight="0">
    <Cell><Data ss:Type="String">588183.3245</Data></Cell>
    <Cell><Data ss:Type="String">6835380.24444</Data></Cell>
    <Cell><Data ss:Type="String">1.483182</Data></Cell>
    <Cell><Data ss:Type="String">48.608954</Data></Cell>
   </Row>
   <Row ss:AutoFitHeight="0">
    <Cell><Data ss:Type="String">588224.63336</Data></Cell>
    <Cell><Data ss:Type="String">6835400.438425</Data></Cell>
    <Cell><Data ss:Type="String">1.483737</Data></Cell>
    <Cell><Data ss:Type="String">48.609143</Data></Cell>
   </Row>
   <Row ss:AutoFitHeight="0">
    <Cell><Data ss:Type="String">588226.68307</Data></Cell>
    <Cell><Data ss:Type="String">6835403.225187</Data></Cell>
    <Cell><Data ss:Type="String">1.483764</Data></Cell>
    <Cell><Data ss:Type="String">48.609168</Data></Cell>
   </Row>
   <Row ss:AutoFitHeight="0">
    <Cell><Data ss:Type="String">588277.381557</Data></Cell>
    <Cell><Data ss:Type="String">6835395.503052</Data></Cell>
    <Cell><Data ss:Type="String">1.484453</Data></Cell>
    <Cell><Data ss:Type="String">48.609107</Data></Cell>
   </Row>
   <Row ss:AutoFitHeight="0">
    <Cell><Data ss:Type="String">588107.35034</Data></Cell>
    <Cell><Data ss:Type="String">6835428.602786</Data></Cell>
    <Cell><Data ss:Type="String">1.482139</Data></Cell>
    <Cell><Data ss:Type="String">48.609376</Data></Cell>
   </Row>
   <Row ss:AutoFitHeight="0">
    <Cell><Data ss:Type="String">589116.811025</Data></Cell>
    <Cell><Data ss:Type="String">6835209.033961</Data></Cell>
    <Cell><Data ss:Type="String">1.495886</Data></Cell>
    <Cell><Data ss:Type="String">48.607575</Data></Cell>
   </Row>
   <Row ss:AutoFitHeight="0">
    <Cell><Data ss:Type="String">590356.624682</Data></Cell>
    <Cell><Data ss:Type="String">6834775.107704</Data></Cell>
    <Cell><Data ss:Type="String">1.51281</Data></Cell>
    <Cell><Data ss:Type="String">48.603883</Data></Cell>
   </Row>
   <Row ss:AutoFitHeight="0">
    <Cell><Data ss:Type="String">590396.967796</Data></Cell>
    <Cell><Data ss:Type="String">6834777.041208</Data></Cell>
    <Cell><Data ss:Type="String">1.513357</Data></Cell>
    <Cell><Data ss:Type="String">48.603908</Data></Cell>
   </Row>
   <Row ss:AutoFitHeight="0">
    <Cell><Data ss:Type="String">590394.00272</Data></Cell>
    <Cell><Data ss:Type="String">6834774.190642</Data></Cell>
    <Cell><Data ss:Type="String">1.513318</Data></Cell>
    <Cell><Data ss:Type="String">48.603881</Data></Cell>
   </Row>
   <Row ss:AutoFitHeight="0">
    <Cell><Data ss:Type="String">590283.509227</Data></Cell>
    <Cell><Data ss:Type="String">6834356.645855</Data></Cell>
    <Cell><Data ss:Type="String">1.511926</Data></Cell>
    <Cell><Data ss:Type="String">48.600107</Data></Cell>
   </Row>
   <Row ss:AutoFitHeight="0">
    <Cell><Data ss:Type="String">590199.736467</Data></Cell>
    <Cell><Data ss:Type="String">6834328.725979</Data></Cell>
    <Cell><Data ss:Type="String">1.510797</Data></Cell>
    <Cell><Data ss:Type="String">48.599842</Data></Cell>
   </Row>
   <Row ss:AutoFitHeight="0">
    <Cell><Data ss:Type="String">590199.824168</Data></Cell>
    <Cell><Data ss:Type="String">6834329.107313</Data></Cell>
    <Cell><Data ss:Type="String">1.510798</Data></Cell>
    <Cell><Data ss:Type="String">48.599846</Data></Cell>
   </Row>
   <Row ss:AutoFitHeight="0">
    <Cell><Data ss:Type="String">590147.17013</Data></Cell>
    <Cell><Data ss:Type="String">6834191.533003</Data></Cell>
    <Cell><Data ss:Type="String">1.510119</Data></Cell>
    <Cell><Data ss:Type="String">48.598599</Data></Cell>
   </Row>
   <Row ss:AutoFitHeight="0">
    <Cell><Data ss:Type="String">590139.364785</Data></Cell>
    <Cell><Data ss:Type="String">6834185.425853</Data></Cell>
    <Cell><Data ss:Type="String">1.510015</Data></Cell>
    <Cell><Data ss:Type="String">48.598543</Data></Cell>
   </Row>
   <Row ss:AutoFitHeight="0">
    <Cell><Data ss:Type="String">590139.814394</Data></Cell>
    <Cell><Data ss:Type="String">6834185.661369</Data></Cell>
    <Cell><Data ss:Type="String">1.510021</Data></Cell>
    <Cell><Data ss:Type="String">48.598545</Data></Cell>
   </Row>
   <Row ss:AutoFitHeight="0">
    <Cell><Data ss:Type="String">590130.325752</Data></Cell>
    <Cell><Data ss:Type="String">6834173.229628</Data></Cell>
    <Cell><Data ss:Type="String">1.509896</Data></Cell>
    <Cell><Data ss:Type="String">48.598432</Data></Cell>
   </Row>
   <Row ss:AutoFitHeight="0">
    <Cell><Data ss:Type="String">590132.004033</Data></Cell>
    <Cell><Data ss:Type="String">6834175.023325</Data></Cell>
    <Cell><Data ss:Type="String">1.509918</Data></Cell>
    <Cell><Data ss:Type="String">48.598448</Data></Cell>
   </Row>
   <Row ss:AutoFitHeight="0">
    <Cell><Data ss:Type="String">590098.553474</Data></Cell>
    <Cell><Data ss:Type="String">6834140.892374</Data></Cell>
    <Cell><Data ss:Type="String">1.509473</Data></Cell>
    <Cell><Data ss:Type="String">48.598136</Data></Cell>
   </Row>
   <Row ss:AutoFitHeight="0">
    <Cell><Data ss:Type="String">590098.374282</Data></Cell>
    <Cell><Data ss:Type="String">6834140.895757</Data></Cell>
    <Cell><Data ss:Type="String">1.509471</Data></Cell>
    <Cell><Data ss:Type="String">48.598136</Data></Cell>
   </Row>
   <Row ss:AutoFitHeight="0">
    <Cell><Data ss:Type="String">589612.278381</Data></Cell>
    <Cell><Data ss:Type="String">6833975.848556</Data></Cell>
    <Cell><Data ss:Type="String">1.502922</Data></Cell>
    <Cell><Data ss:Type="String">48.596569</Data></Cell>
   </Row>
   <Row ss:AutoFitHeight="0">
    <Cell><Data ss:Type="String">590352.455985</Data></Cell>
    <Cell><Data ss:Type="String">6834337.862126</Data></Cell>
    <Cell><Data ss:Type="String">1.512866</Data></Cell>
    <Cell><Data ss:Type="String">48.59995</Data></Cell>
   </Row>
   <Row ss:AutoFitHeight="0">
    <Cell><Data ss:Type="String">590352.223222</Data></Cell>
    <Cell><Data ss:Type="String">6834337.968434</Data></Cell>
    <Cell><Data ss:Type="String">1.512862</Data></Cell>
    <Cell><Data ss:Type="String">48.599951</Data></Cell>
   </Row>
   <Row ss:AutoFitHeight="0">
    <Cell><Data ss:Type="String">590378.427058</Data></Cell>
    <Cell><Data ss:Type="String">6834304.510128</Data></Cell>
    <Cell><Data ss:Type="String">1.513226</Data></Cell>
    <Cell><Data ss:Type="String">48.599655</Data></Cell>
   </Row>
   <Row ss:AutoFitHeight="0">
    <Cell><Data ss:Type="String">590378.432504</Data></Cell>
    <Cell><Data ss:Type="String">6834304.472962</Data></Cell>
    <Cell><Data ss:Type="String">1.513226</Data></Cell>
    <Cell><Data ss:Type="String">48.599654</Data></Cell>
   </Row>
   <Row ss:AutoFitHeight="0">
    <Cell><Data ss:Type="String">590394.319442</Data></Cell>
    <Cell><Data ss:Type="String">6834280.854772</Data></Cell>
    <Cell><Data ss:Type="String">1.513448</Data></Cell>
    <Cell><Data ss:Type="String">48.599445</Data></Cell>
   </Row>
   <Row ss:AutoFitHeight="0">
    <Cell><Data ss:Type="String">590393.34566</Data></Cell>
    <Cell><Data ss:Type="String">6834281.339487</Data></Cell>
    <Cell><Data ss:Type="String">1.513435</Data></Cell>
    <Cell><Data ss:Type="String">48.599449</Data></Cell>
   </Row>
   <Row ss:AutoFitHeight="0">
    <Cell><Data ss:Type="String">590448.374992</Data></Cell>
    <Cell><Data ss:Type="String">6834273.184375</Data></Cell>
    <Cell><Data ss:Type="String">1.514183</Data></Cell>
    <Cell><Data ss:Type="String">48.599385</Data></Cell>
   </Row>
   <Row ss:AutoFitHeight="0">
    <Cell><Data ss:Type="String">590508.386632</Data></Cell>
    <Cell><Data ss:Type="String">6834175.956239</Data></Cell>
    <Cell><Data ss:Type="String">1.515021</Data></Cell>
    <Cell><Data ss:Type="String">48.598521</Data></Cell>
   </Row>
   <Row ss:AutoFitHeight="0">
    <Cell><Data ss:Type="String">590558.74694</Data></Cell>
    <Cell><Data ss:Type="String">6834138.699559</Data></Cell>
    <Cell><Data ss:Type="String">1.515714</Data></Cell>
    <Cell><Data ss:Type="String">48.598194</Data></Cell>
   </Row>
   <Row ss:AutoFitHeight="0">
    <Cell><Data ss:Type="String">590582.236152</Data></Cell>
    <Cell><Data ss:Type="String">6834119.562666</Data></Cell>
    <Cell><Data ss:Type="String">1.516037</Data></Cell>
    <Cell><Data ss:Type="String">48.598026</Data></Cell>
   </Row>
   <Row ss:AutoFitHeight="0">
    <Cell><Data ss:Type="String">590598.562812</Data></Cell>
    <Cell><Data ss:Type="String">6834109.406247</Data></Cell>
    <Cell><Data ss:Type="String">1.516261</Data></Cell>
    <Cell><Data ss:Type="String">48.597937</Data></Cell>
   </Row>
   <Row ss:AutoFitHeight="0">
    <Cell><Data ss:Type="String">590681.017786</Data></Cell>
    <Cell><Data ss:Type="String">6834220.832439</Data></Cell>
    <Cell><Data ss:Type="String">1.517351</Data></Cell>
    <Cell><Data ss:Type="String">48.598953</Data></Cell>
   </Row>
   <Row ss:AutoFitHeight="0">
    <Cell><Data ss:Type="String">590681.167526</Data></Cell>
    <Cell><Data ss:Type="String">6834219.915398</Data></Cell>
    <Cell><Data ss:Type="String">1.517353</Data></Cell>
    <Cell><Data ss:Type="String">48.598945</Data></Cell>
   </Row>
   <Row ss:AutoFitHeight="0">
    <Cell><Data ss:Type="String">590406.227889</Data></Cell>
    <Cell><Data ss:Type="String">6834391.65087</Data></Cell>
    <Cell><Data ss:Type="String">1.513581</Data></Cell>
    <Cell><Data ss:Type="String">48.600443</Data></Cell>
   </Row>
   <Row ss:AutoFitHeight="0">
    <Cell><Data ss:Type="String">590406.10362</Data></Cell>
    <Cell><Data ss:Type="String">6834391.622323</Data></Cell>
    <Cell><Data ss:Type="String">1.513579</Data></Cell>
    <Cell><Data ss:Type="String">48.600443</Data></Cell>
   </Row>
   <Row ss:AutoFitHeight="0">
    <Cell><Data ss:Type="String">590406.874661</Data></Cell>
    <Cell><Data ss:Type="String">6834391.53368</Data></Cell>
    <Cell><Data ss:Type="String">1.51359</Data></Cell>
    <Cell><Data ss:Type="String">48.600442</Data></Cell>
   </Row>
   <Row ss:AutoFitHeight="0">
    <Cell><Data ss:Type="String">590469.460355</Data></Cell>
    <Cell><Data ss:Type="String">6834332.975441</Data></Cell>
    <Cell><Data ss:Type="String">1.514453</Data></Cell>
    <Cell><Data ss:Type="String">48.599926</Data></Cell>
   </Row>
   <Row ss:AutoFitHeight="0">
    <Cell><Data ss:Type="String">590495.9763</Data></Cell>
    <Cell><Data ss:Type="String">6834308.515116</Data></Cell>
    <Cell><Data ss:Type="String">1.514819</Data></Cell>
    <Cell><Data ss:Type="String">48.599711</Data></Cell>
   </Row>
   <Row ss:AutoFitHeight="0">
    <Cell><Data ss:Type="String">590513.799768</Data></Cell>
    <Cell><Data ss:Type="String">6834286.278505</Data></Cell>
    <Cell><Data ss:Type="String">1.515067</Data></Cell>
    <Cell><Data ss:Type="String">48.599514</Data></Cell>
   </Row>
   <Row ss:AutoFitHeight="0">
    <Cell><Data ss:Type="String">590524.939734</Data></Cell>
    <Cell><Data ss:Type="String">6834250.49435</Data></Cell>
    <Cell><Data ss:Type="String">1.515227</Data></Cell>
    <Cell><Data ss:Type="String">48.599194</Data></Cell>
   </Row>
   <Row ss:AutoFitHeight="0">
    <Cell><Data ss:Type="String">590531.790395</Data></Cell>
    <Cell><Data ss:Type="String">6834261.419668</Data></Cell>
    <Cell><Data ss:Type="String">1.515317</Data></Cell>
    <Cell><Data ss:Type="String">48.599293</Data></Cell>
   </Row>
   <Row ss:AutoFitHeight="0">
    <Cell><Data ss:Type="String">590499.790433</Data></Cell>
    <Cell><Data ss:Type="String">6834379.178836</Data></Cell>
    <Cell><Data ss:Type="String">1.514853</Data></Cell>
    <Cell><Data ss:Type="String">48.600347</Data></Cell>
   </Row>
   <Row ss:AutoFitHeight="0">
    <Cell><Data ss:Type="String">590588.190078</Data></Cell>
    <Cell><Data ss:Type="String">6834368.914875</Data></Cell>
    <Cell><Data ss:Type="String">1.516054</Data></Cell>
    <Cell><Data ss:Type="String">48.600269</Data></Cell>
   </Row>
   <Row ss:AutoFitHeight="0">
    <Cell><Data ss:Type="String">590590.721027</Data></Cell>
    <Cell><Data ss:Type="String">6834371.038602</Data></Cell>
    <Cell><Data ss:Type="String">1.516088</Data></Cell>
    <Cell><Data ss:Type="String">48.600289</Data></Cell>
   </Row>
   <Row ss:AutoFitHeight="0">
    <Cell><Data ss:Type="String">590590.154764</Data></Cell>
    <Cell><Data ss:Type="String">6834372.812844</Data></Cell>
    <Cell><Data ss:Type="String">1.51608</Data></Cell>
    <Cell><Data ss:Type="String">48.600305</Data></Cell>
   </Row>
   <Row ss:AutoFitHeight="0">
    <Cell><Data ss:Type="String">590741.917177</Data></Cell>
    <Cell><Data ss:Type="String">6834609.676145</Data></Cell>
    <Cell><Data ss:Type="String">1.518077</Data></Cell>
    <Cell><Data ss:Type="String">48.602461</Data></Cell>
   </Row>
   <Row ss:AutoFitHeight="0">
    <Cell><Data ss:Type="String">590739.797616</Data></Cell>
    <Cell><Data ss:Type="String">6834632.429636</Data></Cell>
    <Cell><Data ss:Type="String">1.518043</Data></Cell>
    <Cell><Data ss:Type="String">48.602665</Data></Cell>
   </Row>
   <Row ss:AutoFitHeight="0">
    <Cell><Data ss:Type="String">590741.675678</Data></Cell>
    <Cell><Data ss:Type="String">6834633.697782</Data></Cell>
    <Cell><Data ss:Type="String">1.518068</Data></Cell>
    <Cell><Data ss:Type="String">48.602677</Data></Cell>
   </Row>
   <Row ss:AutoFitHeight="0">
    <Cell><Data ss:Type="String">590742.299388</Data></Cell>
    <Cell><Data ss:Type="String">6834635.310689</Data></Cell>
    <Cell><Data ss:Type="String">1.518076</Data></Cell>
    <Cell><Data ss:Type="String">48.602691</Data></Cell>
   </Row>
   <Row ss:AutoFitHeight="0">
    <Cell><Data ss:Type="String">590742.88351</Data></Cell>
    <Cell><Data ss:Type="String">6834638.437763</Data></Cell>
    <Cell><Data ss:Type="String">1.518083</Data></Cell>
    <Cell><Data ss:Type="String">48.60272</Data></Cell>
   </Row>
   <Row ss:AutoFitHeight="0">
    <Cell><Data ss:Type="String">590829.948794</Data></Cell>
    <Cell><Data ss:Type="String">6834662.359472</Data></Cell>
    <Cell><Data ss:Type="String">1.519258</Data></Cell>
    <Cell><Data ss:Type="String">48.602949</Data></Cell>
   </Row>
   <Row ss:AutoFitHeight="0">
    <Cell><Data ss:Type="String">590866.396723</Data></Cell>
    <Cell><Data ss:Type="String">6834589.047159</Data></Cell>
    <Cell><Data ss:Type="String">1.519771</Data></Cell>
    <Cell><Data ss:Type="String">48.602296</Data></Cell>
   </Row>
   <Row ss:AutoFitHeight="0">
    <Cell><Data ss:Type="String">590828.300508</Data></Cell>
    <Cell><Data ss:Type="String">6834660.824455</Data></Cell>
    <Cell><Data ss:Type="String">1.519236</Data></Cell>
    <Cell><Data ss:Type="String">48.602935</Data></Cell>
   </Row>
   <Row ss:AutoFitHeight="0">
    <Cell><Data ss:Type="String">590826.223204</Data></Cell>
    <Cell><Data ss:Type="String">6834662.114306</Data></Cell>
    <Cell><Data ss:Type="String">1.519207</Data></Cell>
    <Cell><Data ss:Type="String">48.602947</Data></Cell>
   </Row>
   <Row ss:AutoFitHeight="0">
    <Cell><Data ss:Type="String">590704.062631</Data></Cell>
    <Cell><Data ss:Type="String">6834744.278503</Data></Cell>
    <Cell><Data ss:Type="String">1.51753</Data></Cell>
    <Cell><Data ss:Type="String">48.603665</Data></Cell>
   </Row>
   <Row ss:AutoFitHeight="0">
    <Cell><Data ss:Type="String">590691.316091</Data></Cell>
    <Cell><Data ss:Type="String">6834751.124418</Data></Cell>
    <Cell><Data ss:Type="String">1.517355</Data></Cell>
    <Cell><Data ss:Type="String">48.603724</Data></Cell>
   </Row>
   <Row ss:AutoFitHeight="0">
    <Cell><Data ss:Type="String">590556.318034</Data></Cell>
    <Cell><Data ss:Type="String">6834753.874198</Data></Cell>
    <Cell><Data ss:Type="String">1.515524</Data></Cell>
    <Cell><Data ss:Type="String">48.603726</Data></Cell>
   </Row>
   <Row ss:AutoFitHeight="0">
    <Cell><Data ss:Type="String">590553.713075</Data></Cell>
    <Cell><Data ss:Type="String">6834711.658451</Data></Cell>
    <Cell><Data ss:Type="String">1.515499</Data></Cell>
    <Cell><Data ss:Type="String">48.603346</Data></Cell>
   </Row>
   <Row ss:AutoFitHeight="0">
    <Cell><Data ss:Type="String">590569.378791</Data></Cell>
    <Cell><Data ss:Type="String">6834706.873062</Data></Cell>
    <Cell><Data ss:Type="String">1.515713</Data></Cell>
    <Cell><Data ss:Type="String">48.603306</Data></Cell>
   </Row>
   <Row ss:AutoFitHeight="0">
    <Cell><Data ss:Type="String">590581.021221</Data></Cell>
    <Cell><Data ss:Type="String">6834693.904367</Data></Cell>
    <Cell><Data ss:Type="String">1.515874</Data></Cell>
    <Cell><Data ss:Type="String">48.603191</Data></Cell>
   </Row>
   <Row ss:AutoFitHeight="0">
    <Cell><Data ss:Type="String">590528.510144</Data></Cell>
    <Cell><Data ss:Type="String">6834681.601339</Data></Cell>
    <Cell><Data ss:Type="String">1.515165</Data></Cell>
    <Cell><Data ss:Type="String">48.603071</Data></Cell>
   </Row>
   <Row ss:AutoFitHeight="0">
    <Cell><Data ss:Type="String">590523.191517</Data></Cell>
    <Cell><Data ss:Type="String">6834671.261822</Data></Cell>
    <Cell><Data ss:Type="String">1.515096</Data></Cell>
    <Cell><Data ss:Type="String">48.602978</Data></Cell>
   </Row>
   <Row ss:AutoFitHeight="0">
    <Cell><Data ss:Type="String">590520.446534</Data></Cell>
    <Cell><Data ss:Type="String">6834665.648915</Data></Cell>
    <Cell><Data ss:Type="String">1.51506</Data></Cell>
    <Cell><Data ss:Type="String">48.602927</Data></Cell>
   </Row>
   <Row ss:AutoFitHeight="0">
    <Cell><Data ss:Type="String">590517.940846</Data></Cell>
    <Cell><Data ss:Type="String">6834658.295702</Data></Cell>
    <Cell><Data ss:Type="String">1.515028</Data></Cell>
    <Cell><Data ss:Type="String">48.60286</Data></Cell>
   </Row>
   <Row ss:AutoFitHeight="0">
    <Cell><Data ss:Type="String">590496.930993</Data></Cell>
    <Cell><Data ss:Type="String">6834618.856941</Data></Cell>
    <Cell><Data ss:Type="String">1.514753</Data></Cell>
    <Cell><Data ss:Type="String">48.602502</Data></Cell>
   </Row>
   <Row ss:AutoFitHeight="0">
    <Cell><Data ss:Type="String">590496.078521</Data></Cell>
    <Cell><Data ss:Type="String">6834618.230544</Data></Cell>
    <Cell><Data ss:Type="String">1.514742</Data></Cell>
    <Cell><Data ss:Type="String">48.602496</Data></Cell>
   </Row>
   <Row ss:AutoFitHeight="0">
    <Cell><Data ss:Type="String">590491.726214</Data></Cell>
    <Cell><Data ss:Type="String">6834601.769764</Data></Cell>
    <Cell><Data ss:Type="String">1.514687</Data></Cell>
    <Cell><Data ss:Type="String">48.602347</Data></Cell>
   </Row>
   <Row ss:AutoFitHeight="0">
    <Cell><Data ss:Type="String">590480.154017</Data></Cell>
    <Cell><Data ss:Type="String">6834584.632516</Data></Cell>
    <Cell><Data ss:Type="String">1.514534</Data></Cell>
    <Cell><Data ss:Type="String">48.602191</Data></Cell>
   </Row>
   <Row ss:AutoFitHeight="0">
    <Cell><Data ss:Type="String">590478.692769</Data></Cell>
    <Cell><Data ss:Type="String">6834581.874073</Data></Cell>
    <Cell><Data ss:Type="String">1.514515</Data></Cell>
    <Cell><Data ss:Type="String">48.602166</Data></Cell>
   </Row>
   <Row ss:AutoFitHeight="0">
    <Cell><Data ss:Type="String">590439.548901</Data></Cell>
    <Cell><Data ss:Type="String">6834543.215328</Data></Cell>
    <Cell><Data ss:Type="String">1.513994</Data></Cell>
    <Cell><Data ss:Type="String">48.601812</Data></Cell>
   </Row>
   <Row ss:AutoFitHeight="0">
    <Cell><Data ss:Type="String">590460.921239</Data></Cell>
    <Cell><Data ss:Type="String">6834565.088242</Data></Cell>
    <Cell><Data ss:Type="String">1.514278</Data></Cell>
    <Cell><Data ss:Type="String">48.602012</Data></Cell>
   </Row>
   <Row ss:AutoFitHeight="0">
    <Cell><Data ss:Type="String">590499.561765</Data></Cell>
    <Cell><Data ss:Type="String">6834594.744003</Data></Cell>
    <Cell><Data ss:Type="String">1.514795</Data></Cell>
    <Cell><Data ss:Type="String">48.602285</Data></Cell>
   </Row>
   <Row ss:AutoFitHeight="0">
    <Cell><Data ss:Type="String">590438.795993</Data></Cell>
    <Cell><Data ss:Type="String">6834851.977616</Data></Cell>
    <Cell><Data ss:Type="String">1.513905</Data></Cell>
    <Cell><Data ss:Type="String">48.604589</Data></Cell>
   </Row>
   <Row ss:AutoFitHeight="0">
    <Cell><Data ss:Type="String">590436.674037</Data></Cell>
    <Cell><Data ss:Type="String">6834853.194324</Data></Cell>
    <Cell><Data ss:Type="String">1.513876</Data></Cell>
    <Cell><Data ss:Type="String">48.604599</Data></Cell>
   </Row>
   <Row ss:AutoFitHeight="0">
    <Cell><Data ss:Type="String">590433.364186</Data></Cell>
    <Cell><Data ss:Type="String">6834855.322918</Data></Cell>
    <Cell><Data ss:Type="String">1.513831</Data></Cell>
    <Cell><Data ss:Type="String">48.604618</Data></Cell>
   </Row>
   <Row ss:AutoFitHeight="0">
    <Cell><Data ss:Type="String">590595.121915</Data></Cell>
    <Cell><Data ss:Type="String">6834853.484895</Data></Cell>
    <Cell><Data ss:Type="String">1.516025</Data></Cell>
    <Cell><Data ss:Type="String">48.604629</Data></Cell>
   </Row>
   <Row ss:AutoFitHeight="0">
    <Cell><Data ss:Type="String">590693.777682</Data></Cell>
    <Cell><Data ss:Type="String">6834898.340718</Data></Cell>
    <Cell><Data ss:Type="String">1.517351</Data></Cell>
    <Cell><Data ss:Type="String">48.605049</Data></Cell>
   </Row>
   <Row ss:AutoFitHeight="0">
    <Cell><Data ss:Type="String">590656.626294</Data></Cell>
    <Cell><Data ss:Type="String">6834933.643472</Data></Cell>
    <Cell><Data ss:Type="String">1.516838</Data></Cell>
    <Cell><Data ss:Type="String">48.60536</Data></Cell>
   </Row>
   <Row ss:AutoFitHeight="0">
    <Cell><Data ss:Type="String">590654.401007</Data></Cell>
    <Cell><Data ss:Type="String">6834962.59483</Data></Cell>
    <Cell><Data ss:Type="String">1.516801</Data></Cell>
    <Cell><Data ss:Type="String">48.60562</Data></Cell>
   </Row>
   <Row ss:AutoFitHeight="0">
    <Cell><Data ss:Type="String">590654.618591</Data></Cell>
    <Cell><Data ss:Type="String">6834963.971359</Data></Cell>
    <Cell><Data ss:Type="String">1.516803</Data></Cell>
    <Cell><Data ss:Type="String">48.605632</Data></Cell>
   </Row>
   <Row ss:AutoFitHeight="0">
    <Cell><Data ss:Type="String">590648.782378</Data></Cell>
    <Cell><Data ss:Type="String">6834991.202246</Data></Cell>
    <Cell><Data ss:Type="String">1.516717</Data></Cell>
    <Cell><Data ss:Type="String">48.605876</Data></Cell>
   </Row>
   <Row ss:AutoFitHeight="0">
    <Cell><Data ss:Type="String">590606.217967</Data></Cell>
    <Cell><Data ss:Type="String">6835021.927785</Data></Cell>
    <Cell><Data ss:Type="String">1.516132</Data></Cell>
    <Cell><Data ss:Type="String">48.606145</Data></Cell>
   </Row>
   <Row ss:AutoFitHeight="0">
    <Cell><Data ss:Type="String">590644.897588</Data></Cell>
    <Cell><Data ss:Type="String">6835044.649834</Data></Cell>
    <Cell><Data ss:Type="String">1.516651</Data></Cell>
    <Cell><Data ss:Type="String">48.606356</Data></Cell>
   </Row>
   <Row ss:AutoFitHeight="0">
    <Cell><Data ss:Type="String">590774.874348</Data></Cell>
    <Cell><Data ss:Type="String">6835234.143022</Data></Cell>
    <Cell><Data ss:Type="String">1.518365</Data></Cell>
    <Cell><Data ss:Type="String">48.608082</Data></Cell>
   </Row>
   <Row ss:AutoFitHeight="0">
    <Cell><Data ss:Type="String">590849.256945</Data></Cell>
    <Cell><Data ss:Type="String">6835295.434531</Data></Cell>
    <Cell><Data ss:Type="String">1.519359</Data></Cell>
    <Cell><Data ss:Type="String">48.608646</Data></Cell>
   </Row>
   <Row ss:AutoFitHeight="0">
    <Cell><Data ss:Type="String">590846.887876</Data></Cell>
    <Cell><Data ss:Type="String">6835291.377254</Data></Cell>
    <Cell><Data ss:Type="String">1.519327</Data></Cell>
    <Cell><Data ss:Type="String">48.608609</Data></Cell>
   </Row>
   <Row ss:AutoFitHeight="0">
    <Cell><Data ss:Type="String">590878.12475</Data></Cell>
    <Cell><Data ss:Type="String">6835322.070122</Data></Cell>
    <Cell><Data ss:Type="String">1.519743</Data></Cell>
    <Cell><Data ss:Type="String">48.608891</Data></Cell>
   </Row>
   <Row ss:AutoFitHeight="0">
    <Cell><Data ss:Type="String">590745.062557</Data></Cell>
    <Cell><Data ss:Type="String">6834787.469175</Data></Cell>
    <Cell><Data ss:Type="String">1.518075</Data></Cell>
    <Cell><Data ss:Type="String">48.60406</Data></Cell>
   </Row>
   <Row ss:AutoFitHeight="0">
    <Cell><Data ss:Type="String">590749.823818</Data></Cell>
    <Cell><Data ss:Type="String">6834783.942173</Data></Cell>
    <Cell><Data ss:Type="String">1.51814</Data></Cell>
    <Cell><Data ss:Type="String">48.604029</Data></Cell>
   </Row>
   <Row ss:AutoFitHeight="0">
    <Cell><Data ss:Type="String">590807.197802</Data></Cell>
    <Cell><Data ss:Type="String">6834798.212978</Data></Cell>
    <Cell><Data ss:Type="String">1.518915</Data></Cell>
    <Cell><Data ss:Type="String">48.604167</Data></Cell>
   </Row>
   <Row ss:AutoFitHeight="0">
    <Cell><Data ss:Type="String">590845.572536</Data></Cell>
    <Cell><Data ss:Type="String">6834877.47931</Data></Cell>
    <Cell><Data ss:Type="String">1.519415</Data></Cell>
    <Cell><Data ss:Type="String">48.604887</Data></Cell>
   </Row>
   <Row ss:AutoFitHeight="0">
    <Cell><Data ss:Type="String">590849.02268</Data></Cell>
    <Cell><Data ss:Type="String">6834883.480669</Data></Cell>
    <Cell><Data ss:Type="String">1.51946</Data></Cell>
    <Cell><Data ss:Type="String">48.604941</Data></Cell>
   </Row>
   <Row ss:AutoFitHeight="0">
    <Cell><Data ss:Type="String">590869.240043</Data></Cell>
    <Cell><Data ss:Type="String">6834910.828168</Data></Cell>
    <Cell><Data ss:Type="String">1.519727</Data></Cell>
    <Cell><Data ss:Type="String">48.605191</Data></Cell>
   </Row>
   <Row ss:AutoFitHeight="0">
    <Cell><Data ss:Type="String">590876.052458</Data></Cell>
    <Cell><Data ss:Type="String">6834918.137856</Data></Cell>
    <Cell><Data ss:Type="String">1.519818</Data></Cell>
    <Cell><Data ss:Type="String">48.605257</Data></Cell>
   </Row>
   <Row ss:AutoFitHeight="0">
    <Cell><Data ss:Type="String">590930.273838</Data></Cell>
    <Cell><Data ss:Type="String">6834934.782344</Data></Cell>
    <Cell><Data ss:Type="String">1.520549</Data></Cell>
    <Cell><Data ss:Type="String">48.605416</Data></Cell>
   </Row>
   <Row ss:AutoFitHeight="0">
    <Cell><Data ss:Type="String">590988.063978</Data></Cell>
    <Cell><Data ss:Type="String">6834963.121977</Data></Cell>
    <Cell><Data ss:Type="String">1.521325</Data></Cell>
    <Cell><Data ss:Type="String">48.605681</Data></Cell>
   </Row>
   <Row ss:AutoFitHeight="0">
    <Cell><Data ss:Type="String">590989.830549</Data></Cell>
    <Cell><Data ss:Type="String">6834963.061095</Data></Cell>
    <Cell><Data ss:Type="String">1.521349</Data></Cell>
    <Cell><Data ss:Type="String">48.605681</Data></Cell>
   </Row>
   <Row ss:AutoFitHeight="0">
    <Cell><Data ss:Type="String">591071.156699</Data></Cell>
    <Cell><Data ss:Type="String">6834988.770973</Data></Cell>
    <Cell><Data ss:Type="String">1.522446</Data></Cell>
    <Cell><Data ss:Type="String">48.605926</Data></Cell>
   </Row>
   <Row ss:AutoFitHeight="0">
    <Cell><Data ss:Type="String">591078.9025</Data></Cell>
    <Cell><Data ss:Type="String">6834992.474447</Data></Cell>
    <Cell><Data ss:Type="String">1.52255</Data></Cell>
    <Cell><Data ss:Type="String">48.60596</Data></Cell>
   </Row>
   <Row ss:AutoFitHeight="0">
    <Cell><Data ss:Type="String">591092.152992</Data></Cell>
    <Cell><Data ss:Type="String">6835001.325594</Data></Cell>
    <Cell><Data ss:Type="String">1.522727</Data></Cell>
    <Cell><Data ss:Type="String">48.606042</Data></Cell>
   </Row>
   <Row ss:AutoFitHeight="0">
    <Cell><Data ss:Type="String">591139.484262</Data></Cell>
    <Cell><Data ss:Type="String">6835023.085979</Data></Cell>
    <Cell><Data ss:Type="String">1.523364</Data></Cell>
    <Cell><Data ss:Type="String">48.606246</Data></Cell>
   </Row>
   <Row ss:AutoFitHeight="0">
    <Cell><Data ss:Type="String">571827.488923</Data></Cell>
    <Cell><Data ss:Type="String">6820478.183975</Data></Cell>
    <Cell><Data ss:Type="String">1.265817</Data></Cell>
    <Cell><Data ss:Type="String">48.4719</Data></Cell>
   </Row>
   <Row ss:AutoFitHeight="0">
    <Cell><Data ss:Type="String">571914.469127</Data></Cell>
    <Cell><Data ss:Type="String">6820429.572897</Data></Cell>
    <Cell><Data ss:Type="String">1.267008</Data></Cell>
    <Cell><Data ss:Type="String">48.47148</Data></Cell>
   </Row>
   <Row ss:AutoFitHeight="0">
    <Cell><Data ss:Type="String">571948.939396</Data></Cell>
    <Cell><Data ss:Type="String">6820412.450422</Data></Cell>
    <Cell><Data ss:Type="String">1.267479</Data></Cell>
    <Cell><Data ss:Type="String">48.471333</Data></Cell>
   </Row>
   <Row ss:AutoFitHeight="0">
    <Cell><Data ss:Type="String">572023.93316</Data></Cell>
    <Cell><Data ss:Type="String">6820317.359754</Data></Cell>
    <Cell><Data ss:Type="String">1.268522</Data></Cell>
    <Cell><Data ss:Type="String">48.470492</Data></Cell>
   </Row>
   <Row ss:AutoFitHeight="0">
    <Cell><Data ss:Type="String">571815.798415</Data></Cell>
    <Cell><Data ss:Type="String">6820533.900941</Data></Cell>
    <Cell><Data ss:Type="String">1.265642</Data></Cell>
    <Cell><Data ss:Type="String">48.472399</Data></Cell>
   </Row>
   <Row ss:AutoFitHeight="0">
    <Cell><Data ss:Type="String">571820.419348</Data></Cell>
    <Cell><Data ss:Type="String">6820541.143882</Data></Cell>
    <Cell><Data ss:Type="String">1.265703</Data></Cell>
    <Cell><Data ss:Type="String">48.472465</Data></Cell>
   </Row>
   <Row ss:AutoFitHeight="0">
    <Cell><Data ss:Type="String">571789.018434</Data></Cell>
    <Cell><Data ss:Type="String">6820841.16526</Data></Cell>
    <Cell><Data ss:Type="String">1.265189</Data></Cell>
    <Cell><Data ss:Type="String">48.475157</Data></Cell>
   </Row>
   <Row ss:AutoFitHeight="0">
    <Cell><Data ss:Type="String">571781.743567</Data></Cell>
    <Cell><Data ss:Type="String">6820714.551268</Data></Cell>
    <Cell><Data ss:Type="String">1.265128</Data></Cell>
    <Cell><Data ss:Type="String">48.474017</Data></Cell>
   </Row>
   <Row ss:AutoFitHeight="0">
    <Cell><Data ss:Type="String">571778.269977</Data></Cell>
    <Cell><Data ss:Type="String">6820703.397801</Data></Cell>
    <Cell><Data ss:Type="String">1.265084</Data></Cell>
    <Cell><Data ss:Type="String">48.473916</Data></Cell>
   </Row>
   <Row ss:AutoFitHeight="0">
    <Cell><Data ss:Type="String">570950.977206</Data></Cell>
    <Cell><Data ss:Type="String">6821249.050138</Data></Cell>
    <Cell><Data ss:Type="String">1.253731</Data></Cell>
    <Cell><Data ss:Type="String">48.478659</Data></Cell>
   </Row>
   <Row ss:AutoFitHeight="0">
    <Cell><Data ss:Type="String">570947.277576</Data></Cell>
    <Cell><Data ss:Type="String">6821309.812222</Data></Cell>
    <Cell><Data ss:Type="String">1.253663</Data></Cell>
    <Cell><Data ss:Type="String">48.479205</Data></Cell>
   </Row>
   <Row ss:AutoFitHeight="0">
    <Cell><Data ss:Type="String">570912.374885</Data></Cell>
    <Cell><Data ss:Type="String">6821336.157361</Data></Cell>
    <Cell><Data ss:Type="String">1.253183</Data></Cell>
    <Cell><Data ss:Type="String">48.479435</Data></Cell>
   </Row>
   <Row ss:AutoFitHeight="0">
    <Cell><Data ss:Type="String">570838.070855</Data></Cell>
    <Cell><Data ss:Type="String">6821237.362985</Data></Cell>
    <Cell><Data ss:Type="String">1.252207</Data></Cell>
    <Cell><Data ss:Type="String">48.478532</Data></Cell>
   </Row>
   <Row ss:AutoFitHeight="0">
    <Cell><Data ss:Type="String">570651.627338</Data></Cell>
    <Cell><Data ss:Type="String">6821401.213673</Data></Cell>
    <Cell><Data ss:Type="String">1.249636</Data></Cell>
    <Cell><Data ss:Type="String">48.479968</Data></Cell>
   </Row>
   <Row ss:AutoFitHeight="0">
    <Cell><Data ss:Type="String">570805.67549</Data></Cell>
    <Cell><Data ss:Type="String">6821617.268326</Data></Cell>
    <Cell><Data ss:Type="String">1.251655</Data></Cell>
    <Cell><Data ss:Type="String">48.481942</Data></Cell>
   </Row>
   <Row ss:AutoFitHeight="0">
    <Cell><Data ss:Type="String">570805.485513</Data></Cell>
    <Cell><Data ss:Type="String">6821621.837387</Data></Cell>
    <Cell><Data ss:Type="String">1.251651</Data></Cell>
    <Cell><Data ss:Type="String">48.481983</Data></Cell>
   </Row>
   <Row ss:AutoFitHeight="0">
    <Cell><Data ss:Type="String">570149.469989</Data></Cell>
    <Cell><Data ss:Type="String">6821797.586757</Data></Cell>
    <Cell><Data ss:Type="String">1.242723</Data></Cell>
    <Cell><Data ss:Type="String">48.483433</Data></Cell>
   </Row>
   <Row ss:AutoFitHeight="0">
    <Cell><Data ss:Type="String">571736.81262</Data></Cell>
    <Cell><Data ss:Type="String">6822377.657813</Data></Cell>
    <Cell><Data ss:Type="String">1.264026</Data></Cell>
    <Cell><Data ss:Type="String">48.488966</Data></Cell>
   </Row>
   <Row ss:AutoFitHeight="0">
    <Cell><Data ss:Type="String">571738.57539</Data></Cell>
    <Cell><Data ss:Type="String">6822380.058999</Data></Cell>
    <Cell><Data ss:Type="String">1.264049</Data></Cell>
    <Cell><Data ss:Type="String">48.488988</Data></Cell>
   </Row>
   <Row ss:AutoFitHeight="0">
    <Cell><Data ss:Type="String">571741.839135</Data></Cell>
    <Cell><Data ss:Type="String">6822385.373651</Data></Cell>
    <Cell><Data ss:Type="String">1.264091</Data></Cell>
    <Cell><Data ss:Type="String">48.489036</Data></Cell>
   </Row>
   <Row ss:AutoFitHeight="0">
    <Cell><Data ss:Type="String">571888.829117</Data></Cell>
    <Cell><Data ss:Type="String">6822617.857948</Data></Cell>
    <Cell><Data ss:Type="String">1.266011</Data></Cell>
    <Cell><Data ss:Type="String">48.491156</Data></Cell>
   </Row>
   <Row ss:AutoFitHeight="0">
    <Cell><Data ss:Type="String">571997.078171</Data></Cell>
    <Cell><Data ss:Type="String">6822840.111349</Data></Cell>
    <Cell><Data ss:Type="String">1.26741</Data></Cell>
    <Cell><Data ss:Type="String">48.493177</Data></Cell>
   </Row>
   <Row ss:AutoFitHeight="0">
    <Cell><Data ss:Type="String">572013.479484</Data></Cell>
    <Cell><Data ss:Type="String">6822868.549058</Data></Cell>
    <Cell><Data ss:Type="String">1.267623</Data></Cell>
    <Cell><Data ss:Type="String">48.493436</Data></Cell>
   </Row>
   <Row ss:AutoFitHeight="0">
    <Cell><Data ss:Type="String">572006.815318</Data></Cell>
    <Cell><Data ss:Type="String">6822902.190601</Data></Cell>
    <Cell><Data ss:Type="String">1.267523</Data></Cell>
    <Cell><Data ss:Type="String">48.493737</Data></Cell>
   </Row>
   <Row ss:AutoFitHeight="0">
    <Cell><Data ss:Type="String">572012.67102</Data></Cell>
    <Cell><Data ss:Type="String">6822927.962679</Data></Cell>
    <Cell><Data ss:Type="String">1.267595</Data></Cell>
    <Cell><Data ss:Type="String">48.49397</Data></Cell>
   </Row>
   <Row ss:AutoFitHeight="0">
    <Cell><Data ss:Type="String">571859.485661</Data></Cell>
    <Cell><Data ss:Type="String">6822809.927516</Data></Cell>
    <Cell><Data ss:Type="String">1.265557</Data></Cell>
    <Cell><Data ss:Type="String">48.492878</Data></Cell>
   </Row>
   <Row ss:AutoFitHeight="0">
    <Cell><Data ss:Type="String">571708.094515</Data></Cell>
    <Cell><Data ss:Type="String">6822872.601892</Data></Cell>
    <Cell><Data ss:Type="String">1.26349</Data></Cell>
    <Cell><Data ss:Type="String">48.493412</Data></Cell>
   </Row>
   <Row ss:AutoFitHeight="0">
    <Cell><Data ss:Type="String">571663.538783</Data></Cell>
    <Cell><Data ss:Type="String">6822809.034436</Data></Cell>
    <Cell><Data ss:Type="String">1.262906</Data></Cell>
    <Cell><Data ss:Type="String">48.492831</Data></Cell>
   </Row>
   <Row ss:AutoFitHeight="0">
    <Cell><Data ss:Type="String">571651.312415</Data></Cell>
    <Cell><Data ss:Type="String">6822800.09649</Data></Cell>
    <Cell><Data ss:Type="String">1.262743</Data></Cell>
    <Cell><Data ss:Type="String">48.492748</Data></Cell>
   </Row>
   <Row ss:AutoFitHeight="0">
    <Cell><Data ss:Type="String">571607.791898</Data></Cell>
    <Cell><Data ss:Type="String">6822764.464244</Data></Cell>
    <Cell><Data ss:Type="String">1.262165</Data></Cell>
    <Cell><Data ss:Type="String">48.492419</Data></Cell>
   </Row>
   <Row ss:AutoFitHeight="0">
    <Cell><Data ss:Type="String">571624.591014</Data></Cell>
    <Cell><Data ss:Type="String">6822734.608102</Data></Cell>
    <Cell><Data ss:Type="String">1.262401</Data></Cell>
    <Cell><Data ss:Type="String">48.492154</Data></Cell>
   </Row>
   <Row ss:AutoFitHeight="0">
    <Cell><Data ss:Type="String">571665.907167</Data></Cell>
    <Cell><Data ss:Type="String">6822646.11079</Data></Cell>
    <Cell><Data ss:Type="String">1.262986</Data></Cell>
    <Cell><Data ss:Type="String">48.491366</Data></Cell>
   </Row>
   <Row ss:AutoFitHeight="0">
    <Cell><Data ss:Type="String">571699.688949</Data></Cell>
    <Cell><Data ss:Type="String">6822692.106622</Data></Cell>
    <Cell><Data ss:Type="String">1.26343</Data></Cell>
    <Cell><Data ss:Type="String">48.491787</Data></Cell>
   </Row>
   <Row ss:AutoFitHeight="0">
    <Cell><Data ss:Type="String">571421.551384</Data></Cell>
    <Cell><Data ss:Type="String">6822677.636686</Data></Cell>
    <Cell><Data ss:Type="String">1.259671</Data></Cell>
    <Cell><Data ss:Type="String">48.491601</Data></Cell>
   </Row>
   <Row ss:AutoFitHeight="0">
    <Cell><Data ss:Type="String">571462.283565</Data></Cell>
    <Cell><Data ss:Type="String">6822654.399467</Data></Cell>
    <Cell><Data ss:Type="String">1.260229</Data></Cell>
    <Cell><Data ss:Type="String">48.4914</Data></Cell>
   </Row>
   <Row ss:AutoFitHeight="0">
    <Cell><Data ss:Type="String">571535.290382</Data></Cell>
    <Cell><Data ss:Type="String">6822688.531802</Data></Cell>
    <Cell><Data ss:Type="String">1.261206</Data></Cell>
    <Cell><Data ss:Type="String">48.491722</Data></Cell>
   </Row>
   <Row ss:AutoFitHeight="0">
    <Cell><Data ss:Type="String">571533.616004</Data></Cell>
    <Cell><Data ss:Type="String">6822906.703834</Data></Cell>
    <Cell><Data ss:Type="String">1.261119</Data></Cell>
    <Cell><Data ss:Type="String">48.493684</Data></Cell>
   </Row>
   <Row ss:AutoFitHeight="0">
    <Cell><Data ss:Type="String">571567.328267</Data></Cell>
    <Cell><Data ss:Type="String">6822983.595325</Data></Cell>
    <Cell><Data ss:Type="String">1.261552</Data></Cell>
    <Cell><Data ss:Type="String">48.494382</Data></Cell>
   </Row>
   <Row ss:AutoFitHeight="0">
    <Cell><Data ss:Type="String">571629.136019</Data></Cell>
    <Cell><Data ss:Type="String">6823020.480246</Data></Cell>
    <Cell><Data ss:Type="String">1.262377</Data></Cell>
    <Cell><Data ss:Type="String">48.494726</Data></Cell>
   </Row>
   <Row ss:AutoFitHeight="0">
    <Cell><Data ss:Type="String">571248.248285</Data></Cell>
    <Cell><Data ss:Type="String">6823066.574706</Data></Cell>
    <Cell><Data ss:Type="String">1.257209</Data></Cell>
    <Cell><Data ss:Type="String">48.495065</Data></Cell>
   </Row>
   <Row ss:AutoFitHeight="0">
    <Cell><Data ss:Type="String">571544.144748</Data></Cell>
    <Cell><Data ss:Type="String">6823099.837191</Data></Cell>
    <Cell><Data ss:Type="String">1.261204</Data></Cell>
    <Cell><Data ss:Type="String">48.495423</Data></Cell>
   </Row>
   <Row ss:AutoFitHeight="0">
    <Cell><Data ss:Type="String">571317.901852</Data></Cell>
    <Cell><Data ss:Type="String">6823806.22601</Data></Cell>
    <Cell><Data ss:Type="String">1.257931</Data></Cell>
    <Cell><Data ss:Type="String">48.501731</Data></Cell>
   </Row>
   <Row ss:AutoFitHeight="0">
    <Cell><Data ss:Type="String">571301.415398</Data></Cell>
    <Cell><Data ss:Type="String">6823846.105073</Data></Cell>
    <Cell><Data ss:Type="String">1.257696</Data></Cell>
    <Cell><Data ss:Type="String">48.502086</Data></Cell>
   </Row>
   <Row ss:AutoFitHeight="0">
    <Cell><Data ss:Type="String">571298.516072</Data></Cell>
    <Cell><Data ss:Type="String">6823849.158801</Data></Cell>
    <Cell><Data ss:Type="String">1.257656</Data></Cell>
    <Cell><Data ss:Type="String">48.502113</Data></Cell>
   </Row>
   <Row ss:AutoFitHeight="0">
    <Cell><Data ss:Type="String">571290.796313</Data></Cell>
    <Cell><Data ss:Type="String">6823921.157159</Data></Cell>
    <Cell><Data ss:Type="String">1.25753</Data></Cell>
    <Cell><Data ss:Type="String">48.502759</Data></Cell>
   </Row>
   <Row ss:AutoFitHeight="0">
    <Cell><Data ss:Type="String">571294.801187</Data></Cell>
    <Cell><Data ss:Type="String">6824071.461049</Data></Cell>
    <Cell><Data ss:Type="String">1.257539</Data></Cell>
    <Cell><Data ss:Type="String">48.504112</Data></Cell>
   </Row>
   <Row ss:AutoFitHeight="0">
    <Cell><Data ss:Type="String">571311.541663</Data></Cell>
    <Cell><Data ss:Type="String">6824153.701944</Data></Cell>
    <Cell><Data ss:Type="String">1.257741</Data></Cell>
    <Cell><Data ss:Type="String">48.504855</Data></Cell>
   </Row>
   <Row ss:AutoFitHeight="0">
    <Cell><Data ss:Type="String">571409.789785</Data></Cell>
    <Cell><Data ss:Type="String">6824143.325181</Data></Cell>
    <Cell><Data ss:Type="String">1.259074</Data></Cell>
    <Cell><Data ss:Type="String">48.504781</Data></Cell>
   </Row>
   <Row ss:AutoFitHeight="0">
    <Cell><Data ss:Type="String">571413.296717</Data></Cell>
    <Cell><Data ss:Type="String">6824137.496909</Data></Cell>
    <Cell><Data ss:Type="String">1.259123</Data></Cell>
    <Cell><Data ss:Type="String">48.504729</Data></Cell>
   </Row>
   <Row ss:AutoFitHeight="0">
    <Cell><Data ss:Type="String">571454.66102</Data></Cell>
    <Cell><Data ss:Type="String">6824066.986856</Data></Cell>
    <Cell><Data ss:Type="String">1.259704</Data></Cell>
    <Cell><Data ss:Type="String">48.504103</Data></Cell>
   </Row>
   <Row ss:AutoFitHeight="0">
    <Cell><Data ss:Type="String">571446.711506</Data></Cell>
    <Cell><Data ss:Type="String">6824078.904878</Data></Cell>
    <Cell><Data ss:Type="String">1.259593</Data></Cell>
    <Cell><Data ss:Type="String">48.504209</Data></Cell>
   </Row>
   <Row ss:AutoFitHeight="0">
    <Cell><Data ss:Type="String">571441.720667</Data></Cell>
    <Cell><Data ss:Type="String">6824085.686237</Data></Cell>
    <Cell><Data ss:Type="String">1.259523</Data></Cell>
    <Cell><Data ss:Type="String">48.504269</Data></Cell>
   </Row>
   <Row ss:AutoFitHeight="0">
    <Cell><Data ss:Type="String">571427.334004</Data></Cell>
    <Cell><Data ss:Type="String">6824112.379903</Data></Cell>
    <Cell><Data ss:Type="String">1.259321</Data></Cell>
    <Cell><Data ss:Type="String">48.504506</Data></Cell>
   </Row>
   <Row ss:AutoFitHeight="0">
    <Cell><Data ss:Type="String">571278.437077</Data></Cell>
    <Cell><Data ss:Type="String">6824240.854307</Data></Cell>
    <Cell><Data ss:Type="String">1.257267</Data></Cell>
    <Cell><Data ss:Type="String">48.505632</Data></Cell>
   </Row>
   <Row ss:AutoFitHeight="0">
    <Cell><Data ss:Type="String">571264.220112</Data></Cell>
    <Cell><Data ss:Type="String">6824307.721035</Data></Cell>
    <Cell><Data ss:Type="String">1.257055</Data></Cell>
    <Cell><Data ss:Type="String">48.506231</Data></Cell>
   </Row>
   <Row ss:AutoFitHeight="0">
    <Cell><Data ss:Type="String">571258.685961</Data></Cell>
    <Cell><Data ss:Type="String">6824336.996402</Data></Cell>
    <Cell><Data ss:Type="String">1.256971</Data></Cell>
    <Cell><Data ss:Type="String">48.506493</Data></Cell>
   </Row>
   <Row ss:AutoFitHeight="0">
    <Cell><Data ss:Type="String">571257.940222</Data></Cell>
    <Cell><Data ss:Type="String">6824342.773085</Data></Cell>
    <Cell><Data ss:Type="String">1.256959</Data></Cell>
    <Cell><Data ss:Type="String">48.506545</Data></Cell>
   </Row>
   <Row ss:AutoFitHeight="0">
    <Cell><Data ss:Type="String">571255.589945</Data></Cell>
    <Cell><Data ss:Type="String">6824353.011142</Data></Cell>
    <Cell><Data ss:Type="String">1.256924</Data></Cell>
    <Cell><Data ss:Type="String">48.506636</Data></Cell>
   </Row>
   <Row ss:AutoFitHeight="0">
    <Cell><Data ss:Type="String">571249.669185</Data></Cell>
    <Cell><Data ss:Type="String">6824378.798781</Data></Cell>
    <Cell><Data ss:Type="String">1.256837</Data></Cell>
    <Cell><Data ss:Type="String">48.506867</Data></Cell>
   </Row>
   <Row ss:AutoFitHeight="0">
    <Cell><Data ss:Type="String">571247.099262</Data></Cell>
    <Cell><Data ss:Type="String">6824395.632746</Data></Cell>
    <Cell><Data ss:Type="String">1.256797</Data></Cell>
    <Cell><Data ss:Type="String">48.507018</Data></Cell>
   </Row>
   <Row ss:AutoFitHeight="0">
    <Cell><Data ss:Type="String">571241.921466</Data></Cell>
    <Cell><Data ss:Type="String">6824416.082356</Data></Cell>
    <Cell><Data ss:Type="String">1.256721</Data></Cell>
    <Cell><Data ss:Type="String">48.507201</Data></Cell>
   </Row>
   <Row ss:AutoFitHeight="0">
    <Cell><Data ss:Type="String">570911.629488</Data></Cell>
    <Cell><Data ss:Type="String">6824739.660422</Data></Cell>
    <Cell><Data ss:Type="String">1.252153</Data></Cell>
    <Cell><Data ss:Type="String">48.510045</Data></Cell>
   </Row>
   <Row ss:AutoFitHeight="0">
    <Cell><Data ss:Type="String">571324.728187</Data></Cell>
    <Cell><Data ss:Type="String">6824325.528599</Data></Cell>
    <Cell><Data ss:Type="String">1.257868</Data></Cell>
    <Cell><Data ss:Type="String">48.506403</Data></Cell>
   </Row>
   <Row ss:AutoFitHeight="0">
    <Cell><Data ss:Type="String">571400.684368</Data></Cell>
    <Cell><Data ss:Type="String">6824284.513689</Data></Cell>
    <Cell><Data ss:Type="String">1.258909</Data></Cell>
    <Cell><Data ss:Type="String">48.506049</Data></Cell>
   </Row>
   <Row ss:AutoFitHeight="0">
    <Cell><Data ss:Type="String">571410.184825</Data></Cell>
    <Cell><Data ss:Type="String">6824307.83921</Data></Cell>
    <Cell><Data ss:Type="String">1.25903</Data></Cell>
    <Cell><Data ss:Type="String">48.506261</Data></Cell>
   </Row>
   <Row ss:AutoFitHeight="0">
    <Cell><Data ss:Type="String">571391.366183</Data></Cell>
    <Cell><Data ss:Type="String">6824225.643812</Data></Cell>
    <Cell><Data ss:Type="String">1.2588</Data></Cell>
    <Cell><Data ss:Type="String">48.505518</Data></Cell>
   </Row>
   <Row ss:AutoFitHeight="0">
    <Cell><Data ss:Type="String">571398.034867</Data></Cell>
    <Cell><Data ss:Type="String">6824226.707466</Data></Cell>
    <Cell><Data ss:Type="String">1.25889</Data></Cell>
    <Cell><Data ss:Type="String">48.505529</Data></Cell>
   </Row>
   <Row ss:AutoFitHeight="0">
    <Cell><Data ss:Type="String">571076.040864</Data></Cell>
    <Cell><Data ss:Type="String">6824262.084196</Data></Cell>
    <Cell><Data ss:Type="String">1.254522</Data></Cell>
    <Cell><Data ss:Type="String">48.505783</Data></Cell>
   </Row>
   <Row ss:AutoFitHeight="0">
    <Cell><Data ss:Type="String">571029.152803</Data></Cell>
    <Cell><Data ss:Type="String">6824223.417203</Data></Cell>
    <Cell><Data ss:Type="String">1.253899</Data></Cell>
    <Cell><Data ss:Type="String">48.505426</Data></Cell>
   </Row>
   <Row ss:AutoFitHeight="0">
    <Cell><Data ss:Type="String">570124.777537</Data></Cell>
    <Cell><Data ss:Type="String">6824098.948912</Data></Cell>
    <Cell><Data ss:Type="String">1.241696</Data></Cell>
    <Cell><Data ss:Type="String">48.504126</Data></Cell>
   </Row>
   <Row ss:AutoFitHeight="0">
    <Cell><Data ss:Type="String">570118.596016</Data></Cell>
    <Cell><Data ss:Type="String">6824105.872233</Data></Cell>
    <Cell><Data ss:Type="String">1.24161</Data></Cell>
    <Cell><Data ss:Type="String">48.504187</Data></Cell>
   </Row>
   <Row ss:AutoFitHeight="0">
    <Cell><Data ss:Type="String">570112.758038</Data></Cell>
    <Cell><Data ss:Type="String">6824112.645833</Data></Cell>
    <Cell><Data ss:Type="String">1.241529</Data></Cell>
    <Cell><Data ss:Type="String">48.504247</Data></Cell>
   </Row>
   <Row ss:AutoFitHeight="0">
    <Cell><Data ss:Type="String">570073.573413</Data></Cell>
    <Cell><Data ss:Type="String">6824447.028978</Data></Cell>
    <Cell><Data ss:Type="String">1.240898</Data></Cell>
    <Cell><Data ss:Type="String">48.507246</Data></Cell>
   </Row>
   <Row ss:AutoFitHeight="0">
    <Cell><Data ss:Type="String">570090.101835</Data></Cell>
    <Cell><Data ss:Type="String">6824438.395619</Data></Cell>
    <Cell><Data ss:Type="String">1.241124</Data></Cell>
    <Cell><Data ss:Type="String">48.507172</Data></Cell>
   </Row>
   <Row ss:AutoFitHeight="0">
    <Cell><Data ss:Type="String">570233.607455</Data></Cell>
    <Cell><Data ss:Type="String">6824459.720713</Data></Cell>
    <Cell><Data ss:Type="String">1.24306</Data></Cell>
    <Cell><Data ss:Type="String">48.507392</Data></Cell>
   </Row>
   <Row ss:AutoFitHeight="0">
    <Cell><Data ss:Type="String">570256.231929</Data></Cell>
    <Cell><Data ss:Type="String">6824513.81143</Data></Cell>
    <Cell><Data ss:Type="String">1.24335</Data></Cell>
    <Cell><Data ss:Type="String">48.507883</Data></Cell>
   </Row>
   <Row ss:AutoFitHeight="0">
    <Cell><Data ss:Type="String">570336.464079</Data></Cell>
    <Cell><Data ss:Type="String">6824348.855975</Data></Cell>
    <Cell><Data ss:Type="String">1.244486</Data></Cell>
    <Cell><Data ss:Type="String">48.506416</Data></Cell>
   </Row>
   <Row ss:AutoFitHeight="0">
    <Cell><Data ss:Type="String">570319.412222</Data></Cell>
    <Cell><Data ss:Type="String">6824318.936002</Data></Cell>
    <Cell><Data ss:Type="String">1.244264</Data></Cell>
    <Cell><Data ss:Type="String">48.506143</Data></Cell>
   </Row>
   <Row ss:AutoFitHeight="0">
    <Cell><Data ss:Type="String">572055.481515</Data></Cell>
    <Cell><Data ss:Type="String">6824497.383357</Data></Cell>
    <Cell><Data ss:Type="String">1.267708</Data></Cell>
    <Cell><Data ss:Type="String">48.508093</Data></Cell>
   </Row>
   <Row ss:AutoFitHeight="0">
    <Cell><Data ss:Type="String">572082.742987</Data></Cell>
    <Cell><Data ss:Type="String">6824531.874658</Data></Cell>
    <Cell><Data ss:Type="String">1.268067</Data></Cell>
    <Cell><Data ss:Type="String">48.508409</Data></Cell>
   </Row>
   <Row ss:AutoFitHeight="0">
    <Cell><Data ss:Type="String">572314.550906</Data></Cell>
    <Cell><Data ss:Type="String">6824251.172414</Data></Cell>
    <Cell><Data ss:Type="String">1.271287</Data></Cell>
    <Cell><Data ss:Type="String">48.50593</Data></Cell>
   </Row>
   <Row ss:AutoFitHeight="0">
    <Cell><Data ss:Type="String">572282.592907</Data></Cell>
    <Cell><Data ss:Type="String">6824237.220063</Data></Cell>
    <Cell><Data ss:Type="String">1.270859</Data></Cell>
    <Cell><Data ss:Type="String">48.505798</Data></Cell>
   </Row>
   <Row ss:AutoFitHeight="0">
    <Cell><Data ss:Type="String">572205.235061</Data></Cell>
    <Cell><Data ss:Type="String">6824252.708432</Data></Cell>
    <Cell><Data ss:Type="String">1.269807</Data></Cell>
    <Cell><Data ss:Type="String">48.505922</Data></Cell>
   </Row>
   <Row ss:AutoFitHeight="0">
    <Cell><Data ss:Type="String">572258.611929</Data></Cell>
    <Cell><Data ss:Type="String">6824234.594991</Data></Cell>
    <Cell><Data ss:Type="String">1.270535</Data></Cell>
    <Cell><Data ss:Type="String">48.50577</Data></Cell>
   </Row>
   <Row ss:AutoFitHeight="0">
    <Cell><Data ss:Type="String">572318.911211</Data></Cell>
    <Cell><Data ss:Type="String">6824257.979907</Data></Cell>
    <Cell><Data ss:Type="String">1.271344</Data></Cell>
    <Cell><Data ss:Type="String">48.505992</Data></Cell>
   </Row>
   <Row ss:AutoFitHeight="0">
    <Cell><Data ss:Type="String">573338.45436</Data></Cell>
    <Cell><Data ss:Type="String">6824267.258171</Data></Cell>
    <Cell><Data ss:Type="String">1.285141</Data></Cell>
    <Cell><Data ss:Type="String">48.506275</Data></Cell>
   </Row>
   <Row ss:AutoFitHeight="0">
    <Cell><Data ss:Type="String">573337.867946</Data></Cell>
    <Cell><Data ss:Type="String">6824324.372298</Data></Cell>
    <Cell><Data ss:Type="String">1.285116</Data></Cell>
    <Cell><Data ss:Type="String">48.506789</Data></Cell>
   </Row>
   <Row ss:AutoFitHeight="0">
    <Cell><Data ss:Type="String">573320.947841</Data></Cell>
    <Cell><Data ss:Type="String">6824479.958899</Data></Cell>
    <Cell><Data ss:Type="String">1.284841</Data></Cell>
    <Cell><Data ss:Type="String">48.508185</Data></Cell>
   </Row>
   <Row ss:AutoFitHeight="0">
    <Cell><Data ss:Type="String">572101.027924</Data></Cell>
    <Cell><Data ss:Type="String">6822630.487814</Data></Cell>
    <Cell><Data ss:Type="String">1.268878</Data></Cell>
    <Cell><Data ss:Type="String">48.491312</Data></Cell>
   </Row>
   <Row ss:AutoFitHeight="0">
    <Cell><Data ss:Type="String">572222.373614</Data></Cell>
    <Cell><Data ss:Type="String">6822626.982087</Data></Cell>
    <Cell><Data ss:Type="String">1.270521</Data></Cell>
    <Cell><Data ss:Type="String">48.491304</Data></Cell>
   </Row>
   <Row ss:AutoFitHeight="0">
    <Cell><Data ss:Type="String">572358.548412</Data></Cell>
    <Cell><Data ss:Type="String">6822627.101519</Data></Cell>
    <Cell><Data ss:Type="String">1.272364</Data></Cell>
    <Cell><Data ss:Type="String">48.491332</Data></Cell>
   </Row>
   <Row ss:AutoFitHeight="0">
    <Cell><Data ss:Type="String">572414.641298</Data></Cell>
    <Cell><Data ss:Type="String">6822624.262109</Data></Cell>
    <Cell><Data ss:Type="String">1.273124</Data></Cell>
    <Cell><Data ss:Type="String">48.491317</Data></Cell>
   </Row>
   <Row ss:AutoFitHeight="0">
    <Cell><Data ss:Type="String">572449.175217</Data></Cell>
    <Cell><Data ss:Type="String">6822620.226821</Data></Cell>
    <Cell><Data ss:Type="String">1.273592</Data></Cell>
    <Cell><Data ss:Type="String">48.491288</Data></Cell>
   </Row>
   <Row ss:AutoFitHeight="0">
    <Cell><Data ss:Type="String">572480.075768</Data></Cell>
    <Cell><Data ss:Type="String">6822614.909124</Data></Cell>
    <Cell><Data ss:Type="String">1.274012</Data></Cell>
    <Cell><Data ss:Type="String">48.491246</Data></Cell>
   </Row>
   <Row ss:AutoFitHeight="0">
    <Cell><Data ss:Type="String">572483.549211</Data></Cell>
    <Cell><Data ss:Type="String">6822570.052495</Data></Cell>
    <Cell><Data ss:Type="String">1.274072</Data></Cell>
    <Cell><Data ss:Type="String">48.490843</Data></Cell>
   </Row>
   <Row ss:AutoFitHeight="0">
    <Cell><Data ss:Type="String">572426.483513</Data></Cell>
    <Cell><Data ss:Type="String">6822509.45544</Data></Cell>
    <Cell><Data ss:Type="String">1.273318</Data></Cell>
    <Cell><Data ss:Type="String">48.490287</Data></Cell>
   </Row>
   <Row ss:AutoFitHeight="0">
    <Cell><Data ss:Type="String">572472.599356</Data></Cell>
    <Cell><Data ss:Type="String">6822454.842437</Data></Cell>
    <Cell><Data ss:Type="String">1.273958</Data></Cell>
    <Cell><Data ss:Type="String">48.489805</Data></Cell>
   </Row>
   <Row ss:AutoFitHeight="0">
    <Cell><Data ss:Type="String">572459.363452</Data></Cell>
    <Cell><Data ss:Type="String">6822403.676854</Data></Cell>
    <Cell><Data ss:Type="String">1.273794</Data></Cell>
    <Cell><Data ss:Type="String">48.489342</Data></Cell>
   </Row>
   <Row ss:AutoFitHeight="0">
    <Cell><Data ss:Type="String">572459.315168</Data></Cell>
    <Cell><Data ss:Type="String">6822400.614085</Data></Cell>
    <Cell><Data ss:Type="String">1.273794</Data></Cell>
    <Cell><Data ss:Type="String">48.489315</Data></Cell>
   </Row>
   <Row ss:AutoFitHeight="0">
    <Cell><Data ss:Type="String">572544.184135</Data></Cell>
    <Cell><Data ss:Type="String">6822597.012079</Data></Cell>
    <Cell><Data ss:Type="String">1.274885</Data></Cell>
    <Cell><Data ss:Type="String">48.491098</Data></Cell>
   </Row>
   <Row ss:AutoFitHeight="0">
    <Cell><Data ss:Type="String">572553.175938</Data></Cell>
    <Cell><Data ss:Type="String">6822595.175595</Data></Cell>
    <Cell><Data ss:Type="String">1.275007</Data></Cell>
    <Cell><Data ss:Type="String">48.491083</Data></Cell>
   </Row>
   <Row ss:AutoFitHeight="0">
    <Cell><Data ss:Type="String">572733.304209</Data></Cell>
    <Cell><Data ss:Type="String">6822501.953227</Data></Cell>
    <Cell><Data ss:Type="String">1.277472</Data></Cell>
    <Cell><Data ss:Type="String">48.49028</Data></Cell>
   </Row>
   <Row ss:AutoFitHeight="0">
    <Cell><Data ss:Type="String">573454.044367</Data></Cell>
    <Cell><Data ss:Type="String">6822358.417121</Data></Cell>
    <Cell><Data ss:Type="String">1.287266</Data></Cell>
    <Cell><Data ss:Type="String">48.48913</Data></Cell>
   </Row>
   <Row ss:AutoFitHeight="0">
    <Cell><Data ss:Type="String">573474.196837</Data></Cell>
    <Cell><Data ss:Type="String">6822228.33011</Data></Cell>
    <Cell><Data ss:Type="String">1.287577</Data></Cell>
    <Cell><Data ss:Type="String">48.487964</Data></Cell>
   </Row>
   <Row ss:AutoFitHeight="0">
    <Cell><Data ss:Type="String">573578.77554</Data></Cell>
    <Cell><Data ss:Type="String">6821903.016629</Data></Cell>
    <Cell><Data ss:Type="String">1.289087</Data></Cell>
    <Cell><Data ss:Type="String">48.485059</Data></Cell>
   </Row>
   <Row ss:AutoFitHeight="0">
    <Cell><Data ss:Type="String">574268.622864</Data></Cell>
    <Cell><Data ss:Type="String">6821470.944589</Data></Cell>
    <Cell><Data ss:Type="String">1.298546</Data></Cell>
    <Cell><Data ss:Type="String">48.481307</Data></Cell>
   </Row>
   <Row ss:AutoFitHeight="0">
    <Cell><Data ss:Type="String">575080.132817</Data></Cell>
    <Cell><Data ss:Type="String">6821019.547035</Data></Cell>
    <Cell><Data ss:Type="String">1.309655</Data></Cell>
    <Cell><Data ss:Type="String">48.477404</Data></Cell>
   </Row>
   <Row ss:AutoFitHeight="0">
    <Cell><Data ss:Type="String">575067.365001</Data></Cell>
    <Cell><Data ss:Type="String">6820986.68109</Data></Cell>
    <Cell><Data ss:Type="String">1.309492</Data></Cell>
    <Cell><Data ss:Type="String">48.477106</Data></Cell>
   </Row>
   <Row ss:AutoFitHeight="0">
    <Cell><Data ss:Type="String">574974.044237</Data></Cell>
    <Cell><Data ss:Type="String">6820806.914194</Data></Cell>
    <Cell><Data ss:Type="String">1.308282</Data></Cell>
    <Cell><Data ss:Type="String">48.475471</Data></Cell>
   </Row>
   <Row ss:AutoFitHeight="0">
    <Cell><Data ss:Type="String">574946.589073</Data></Cell>
    <Cell><Data ss:Type="String">6820724.876731</Data></Cell>
    <Cell><Data ss:Type="String">1.307934</Data></Cell>
    <Cell><Data ss:Type="String">48.474728</Data></Cell>
   </Row>
   <Row ss:AutoFitHeight="0">
    <Cell><Data ss:Type="String">574945.364932</Data></Cell>
    <Cell><Data ss:Type="String">6820722.691623</Data></Cell>
    <Cell><Data ss:Type="String">1.307918</Data></Cell>
    <Cell><Data ss:Type="String">48.474708</Data></Cell>
   </Row>
   <Row ss:AutoFitHeight="0">
    <Cell><Data ss:Type="String">574944.421046</Data></Cell>
    <Cell><Data ss:Type="String">6820720.868037</Data></Cell>
    <Cell><Data ss:Type="String">1.307906</Data></Cell>
    <Cell><Data ss:Type="String">48.474691</Data></Cell>
   </Row>
   <Row ss:AutoFitHeight="0">
    <Cell><Data ss:Type="String">574942.121986</Data></Cell>
    <Cell><Data ss:Type="String">6820715.651473</Data></Cell>
    <Cell><Data ss:Type="String">1.307876</Data></Cell>
    <Cell><Data ss:Type="String">48.474644</Data></Cell>
   </Row>
   <Row ss:AutoFitHeight="0">
    <Cell><Data ss:Type="String">574917.042232</Data></Cell>
    <Cell><Data ss:Type="String">6820677.691296</Data></Cell>
    <Cell><Data ss:Type="String">1.307548</Data></Cell>
    <Cell><Data ss:Type="String">48.474298</Data></Cell>
   </Row>
   <Row ss:AutoFitHeight="0">
    <Cell><Data ss:Type="String">574915.855938</Data></Cell>
    <Cell><Data ss:Type="String">6820676.123077</Data></Cell>
    <Cell><Data ss:Type="String">1.307532</Data></Cell>
    <Cell><Data ss:Type="String">48.474283</Data></Cell>
   </Row>
   <Row ss:AutoFitHeight="0">
    <Cell><Data ss:Type="String">574904.565212</Data></Cell>
    <Cell><Data ss:Type="String">6820659.048089</Data></Cell>
    <Cell><Data ss:Type="String">1.307385</Data></Cell>
    <Cell><Data ss:Type="String">48.474127</Data></Cell>
   </Row>
   <Row ss:AutoFitHeight="0">
    <Cell><Data ss:Type="String">574857.567331</Data></Cell>
    <Cell><Data ss:Type="String">6820564.748856</Data></Cell>
    <Cell><Data ss:Type="String">1.306776</Data></Cell>
    <Cell><Data ss:Type="String">48.47327</Data></Cell>
   </Row>
   <Row ss:AutoFitHeight="0">
    <Cell><Data ss:Type="String">574830.467495</Data></Cell>
    <Cell><Data ss:Type="String">6820507.202106</Data></Cell>
    <Cell><Data ss:Type="String">1.306426</Data></Cell>
    <Cell><Data ss:Type="String">48.472747</Data></Cell>
   </Row>
   <Row ss:AutoFitHeight="0">
    <Cell><Data ss:Type="String">574577.954271</Data></Cell>
    <Cell><Data ss:Type="String">6820628.092866</Data></Cell>
    <Cell><Data ss:Type="String">1.302976</Data></Cell>
    <Cell><Data ss:Type="String">48.473786</Data></Cell>
   </Row>
   <Row ss:AutoFitHeight="0">
    <Cell><Data ss:Type="String">574562.401294</Data></Cell>
    <Cell><Data ss:Type="String">6820578.838718</Data></Cell>
    <Cell><Data ss:Type="String">1.30278</Data></Cell>
    <Cell><Data ss:Type="String">48.47334</Data></Cell>
   </Row>
   <Row ss:AutoFitHeight="0">
    <Cell><Data ss:Type="String">574562.01011</Data></Cell>
    <Cell><Data ss:Type="String">6820577.942205</Data></Cell>
    <Cell><Data ss:Type="String">1.302775</Data></Cell>
    <Cell><Data ss:Type="String">48.473332</Data></Cell>
   </Row>
   <Row ss:AutoFitHeight="0">
    <Cell><Data ss:Type="String">574503.219673</Data></Cell>
    <Cell><Data ss:Type="String">6820737.190953</Data></Cell>
    <Cell><Data ss:Type="String">1.301933</Data></Cell>
    <Cell><Data ss:Type="String">48.474753</Data></Cell>
   </Row>
   <Row ss:AutoFitHeight="0">
    <Cell><Data ss:Type="String">574942.404372</Data></Cell>
    <Cell><Data ss:Type="String">6820593.524339</Data></Cell>
    <Cell><Data ss:Type="String">1.307915</Data></Cell>
    <Cell><Data ss:Type="String">48.473545</Data></Cell>
   </Row>
   <Row ss:AutoFitHeight="0">
    <Cell><Data ss:Type="String">574945.831608</Data></Cell>
    <Cell><Data ss:Type="String">6820528.775339</Data></Cell>
    <Cell><Data ss:Type="String">1.307981</Data></Cell>
    <Cell><Data ss:Type="String">48.472964</Data></Cell>
   </Row>
   <Row ss:AutoFitHeight="0">
    <Cell><Data ss:Type="String">574949.173666</Data></Cell>
    <Cell><Data ss:Type="String">6820538.404582</Data></Cell>
    <Cell><Data ss:Type="String">1.308023</Data></Cell>
    <Cell><Data ss:Type="String">48.473051</Data></Cell>
   </Row>
   <Row ss:AutoFitHeight="0">
    <Cell><Data ss:Type="String">575068.332726</Data></Cell>
    <Cell><Data ss:Type="String">6820533.81064</Data></Cell>
    <Cell><Data ss:Type="String">1.309636</Data></Cell>
    <Cell><Data ss:Type="String">48.473033</Data></Cell>
   </Row>
   <Row ss:AutoFitHeight="0">
    <Cell><Data ss:Type="String">575080.803516</Data></Cell>
    <Cell><Data ss:Type="String">6820530.180312</Data></Cell>
    <Cell><Data ss:Type="String">1.309806</Data></Cell>
    <Cell><Data ss:Type="String">48.473002</Data></Cell>
   </Row>
   <Row ss:AutoFitHeight="0">
    <Cell><Data ss:Type="String">575114.554733</Data></Cell>
    <Cell><Data ss:Type="String">6820431.90262</Data></Cell>
    <Cell><Data ss:Type="String">1.310291</Data></Cell>
    <Cell><Data ss:Type="String">48.472125</Data></Cell>
   </Row>
   <Row ss:AutoFitHeight="0">
    <Cell><Data ss:Type="String">575112.746155</Data></Cell>
    <Cell><Data ss:Type="String">6820427.886179</Data></Cell>
    <Cell><Data ss:Type="String">1.310267</Data></Cell>
    <Cell><Data ss:Type="String">48.472088</Data></Cell>
   </Row>
   <Row ss:AutoFitHeight="0">
    <Cell><Data ss:Type="String">575182.936786</Data></Cell>
    <Cell><Data ss:Type="String">6820390.431596</Data></Cell>
    <Cell><Data ss:Type="String">1.311228</Data></Cell>
    <Cell><Data ss:Type="String">48.471765</Data></Cell>
   </Row>
   <Row ss:AutoFitHeight="0">
    <Cell><Data ss:Type="String">575280.936215</Data></Cell>
    <Cell><Data ss:Type="String">6820461.798257</Data></Cell>
    <Cell><Data ss:Type="String">1.312533</Data></Cell>
    <Cell><Data ss:Type="String">48.472426</Data></Cell>
   </Row>
   <Row ss:AutoFitHeight="0">
    <Cell><Data ss:Type="String">575306.095747</Data></Cell>
    <Cell><Data ss:Type="String">6820455.139232</Data></Cell>
    <Cell><Data ss:Type="String">1.312875</Data></Cell>
    <Cell><Data ss:Type="String">48.472371</Data></Cell>
   </Row>
   <Row ss:AutoFitHeight="0">
    <Cell><Data ss:Type="String">575312.090765</Data></Cell>
    <Cell><Data ss:Type="String">6820352.023415</Data></Cell>
    <Cell><Data ss:Type="String">1.312986</Data></Cell>
    <Cell><Data ss:Type="String">48.471445</Data></Cell>
   </Row>
   <Row ss:AutoFitHeight="0">
    <Cell><Data ss:Type="String">575199.413128</Data></Cell>
    <Cell><Data ss:Type="String">6820318.513441</Data></Cell>
    <Cell><Data ss:Type="String">1.311471</Data></Cell>
    <Cell><Data ss:Type="String">48.471121</Data></Cell>
   </Row>
   <Row ss:AutoFitHeight="0">
    <Cell><Data ss:Type="String">575226.322176</Data></Cell>
    <Cell><Data ss:Type="String">6820260.91274</Data></Cell>
    <Cell><Data ss:Type="String">1.311852</Data></Cell>
    <Cell><Data ss:Type="String">48.470609</Data></Cell>
   </Row>
   <Row ss:AutoFitHeight="0">
    <Cell><Data ss:Type="String">575158.844328</Data></Cell>
    <Cell><Data ss:Type="String">6820161.659975</Data></Cell>
    <Cell><Data ss:Type="String">1.310968</Data></Cell>
    <Cell><Data ss:Type="String">48.469703</Data></Cell>
   </Row>
   <Row ss:AutoFitHeight="0">
    <Cell><Data ss:Type="String">575283.359086</Data></Cell>
    <Cell><Data ss:Type="String">6820178.803737</Data></Cell>
    <Cell><Data ss:Type="String">1.312647</Data></Cell>
    <Cell><Data ss:Type="String">48.469881</Data></Cell>
   </Row>
   <Row ss:AutoFitHeight="0">
    <Cell><Data ss:Type="String">575287.929073</Data></Cell>
    <Cell><Data ss:Type="String">6820145.004872</Data></Cell>
    <Cell><Data ss:Type="String">1.312719</Data></Cell>
    <Cell><Data ss:Type="String">48.469578</Data></Cell>
   </Row>
   <Row ss:AutoFitHeight="0">
    <Cell><Data ss:Type="String">575282.556055</Data></Cell>
    <Cell><Data ss:Type="String">6820124.701946</Data></Cell>
    <Cell><Data ss:Type="String">1.312652</Data></Cell>
    <Cell><Data ss:Type="String">48.469394</Data></Cell>
   </Row>
   <Row ss:AutoFitHeight="0">
    <Cell><Data ss:Type="String">575279.265626</Data></Cell>
    <Cell><Data ss:Type="String">6820111.66797</Data></Cell>
    <Cell><Data ss:Type="String">1.312611</Data></Cell>
    <Cell><Data ss:Type="String">48.469276</Data></Cell>
   </Row>
   <Row ss:AutoFitHeight="0">
    <Cell><Data ss:Type="String">575280.381103</Data></Cell>
    <Cell><Data ss:Type="String">6820111.085119</Data></Cell>
    <Cell><Data ss:Type="String">1.312626</Data></Cell>
    <Cell><Data ss:Type="String">48.469271</Data></Cell>
   </Row>
   <Row ss:AutoFitHeight="0">
    <Cell><Data ss:Type="String">575262.980032</Data></Cell>
    <Cell><Data ss:Type="String">6820048.495886</Data></Cell>
    <Cell><Data ss:Type="String">1.312409</Data></Cell>
    <Cell><Data ss:Type="String">48.468705</Data></Cell>
   </Row>
   <Row ss:AutoFitHeight="0">
    <Cell><Data ss:Type="String">575273.064334</Data></Cell>
    <Cell><Data ss:Type="String">6820052.90375</Data></Cell>
    <Cell><Data ss:Type="String">1.312544</Data></Cell>
    <Cell><Data ss:Type="String">48.468747</Data></Cell>
   </Row>
   <Row ss:AutoFitHeight="0">
    <Cell><Data ss:Type="String">575310.771171</Data></Cell>
    <Cell><Data ss:Type="String">6820094.789592</Data></Cell>
    <Cell><Data ss:Type="String">1.313042</Data></Cell>
    <Cell><Data ss:Type="String">48.469131</Data></Cell>
   </Row>
   <Row ss:AutoFitHeight="0">
    <Cell><Data ss:Type="String">575328.616905</Data></Cell>
    <Cell><Data ss:Type="String">6820074.083211</Data></Cell>
    <Cell><Data ss:Type="String">1.31329</Data></Cell>
    <Cell><Data ss:Type="String">48.468948</Data></Cell>
   </Row>
   <Row ss:AutoFitHeight="0">
    <Cell><Data ss:Type="String">575358.040112</Data></Cell>
    <Cell><Data ss:Type="String">6820041.804251</Data></Cell>
    <Cell><Data ss:Type="String">1.313697</Data></Cell>
    <Cell><Data ss:Type="String">48.468663</Data></Cell>
   </Row>
   <Row ss:AutoFitHeight="0">
    <Cell><Data ss:Type="String">575351.378328</Data></Cell>
    <Cell><Data ss:Type="String">6820158.458344</Data></Cell>
    <Cell><Data ss:Type="String">1.313573</Data></Cell>
    <Cell><Data ss:Type="String">48.469711</Data></Cell>
   </Row>
   <Row ss:AutoFitHeight="0">
    <Cell><Data ss:Type="String">575388.254387</Data></Cell>
    <Cell><Data ss:Type="String">6820199.794163</Data></Cell>
    <Cell><Data ss:Type="String">1.31406</Data></Cell>
    <Cell><Data ss:Type="String">48.47009</Data></Cell>
   </Row>
   <Row ss:AutoFitHeight="0">
    <Cell><Data ss:Type="String">575323.852574</Data></Cell>
    <Cell><Data ss:Type="String">6820215.410639</Data></Cell>
    <Cell><Data ss:Type="String">1.313184</Data></Cell>
    <Cell><Data ss:Type="String">48.470218</Data></Cell>
   </Row>
   <Row ss:AutoFitHeight="0">
    <Cell><Data ss:Type="String">575382.561099</Data></Cell>
    <Cell><Data ss:Type="String">6820430.289776</Data></Cell>
    <Cell><Data ss:Type="String">1.313916</Data></Cell>
    <Cell><Data ss:Type="String">48.472162</Data></Cell>
   </Row>
   <Row ss:AutoFitHeight="0">
    <Cell><Data ss:Type="String">575419.999125</Data></Cell>
    <Cell><Data ss:Type="String">6820417.927179</Data></Cell>
    <Cell><Data ss:Type="String">1.314426</Data></Cell>
    <Cell><Data ss:Type="String">48.472058</Data></Cell>
   </Row>
   <Row ss:AutoFitHeight="0">
    <Cell><Data ss:Type="String">575518.446375</Data></Cell>
    <Cell><Data ss:Type="String">6820366.945204</Data></Cell>
    <Cell><Data ss:Type="String">1.315773</Data></Cell>
    <Cell><Data ss:Type="String">48.471618</Data></Cell>
   </Row>
   <Row ss:AutoFitHeight="0">
    <Cell><Data ss:Type="String">575533.563304</Data></Cell>
    <Cell><Data ss:Type="String">6820357.190599</Data></Cell>
    <Cell><Data ss:Type="String">1.31598</Data></Cell>
    <Cell><Data ss:Type="String">48.471534</Data></Cell>
   </Row>
   <Row ss:AutoFitHeight="0">
    <Cell><Data ss:Type="String">575593.269275</Data></Cell>
    <Cell><Data ss:Type="String">6820299.556194</Data></Cell>
    <Cell><Data ss:Type="String">1.316804</Data></Cell>
    <Cell><Data ss:Type="String">48.471027</Data></Cell>
   </Row>
   <Row ss:AutoFitHeight="0">
    <Cell><Data ss:Type="String">575594.174505</Data></Cell>
    <Cell><Data ss:Type="String">6820298.696835</Data></Cell>
    <Cell><Data ss:Type="String">1.316817</Data></Cell>
    <Cell><Data ss:Type="String">48.471019</Data></Cell>
   </Row>
   <Row ss:AutoFitHeight="0">
    <Cell><Data ss:Type="String">575595.998509</Data></Cell>
    <Cell><Data ss:Type="String">6820297.632583</Data></Cell>
    <Cell><Data ss:Type="String">1.316841</Data></Cell>
    <Cell><Data ss:Type="String">48.47101</Data></Cell>
   </Row>
   <Row ss:AutoFitHeight="0">
    <Cell><Data ss:Type="String">575656.423824</Data></Cell>
    <Cell><Data ss:Type="String">6820283.8766</Data></Cell>
    <Cell><Data ss:Type="String">1.317663</Data></Cell>
    <Cell><Data ss:Type="String">48.470898</Data></Cell>
   </Row>
   <Row ss:AutoFitHeight="0">
    <Cell><Data ss:Type="String">575696.044434</Data></Cell>
    <Cell><Data ss:Type="String">6820274.709094</Data></Cell>
    <Cell><Data ss:Type="String">1.318201</Data></Cell>
    <Cell><Data ss:Type="String">48.470823</Data></Cell>
   </Row>
   <Row ss:AutoFitHeight="0">
    <Cell><Data ss:Type="String">575759.570253</Data></Cell>
    <Cell><Data ss:Type="String">6820258.695346</Data></Cell>
    <Cell><Data ss:Type="String">1.319065</Data></Cell>
    <Cell><Data ss:Type="String">48.470691</Data></Cell>
   </Row>
   <Row ss:AutoFitHeight="0">
    <Cell><Data ss:Type="String">575829.647754</Data></Cell>
    <Cell><Data ss:Type="String">6820569.180668</Data></Cell>
    <Cell><Data ss:Type="String">1.319924</Data></Cell>
    <Cell><Data ss:Type="String">48.473497</Data></Cell>
   </Row>
   <Row ss:AutoFitHeight="0">
    <Cell><Data ss:Type="String">575645.932494</Data></Cell>
    <Cell><Data ss:Type="String">6820613.34183</Data></Cell>
    <Cell><Data ss:Type="String">1.317426</Data></Cell>
    <Cell><Data ss:Type="String">48.473859</Data></Cell>
   </Row>
   <Row ss:AutoFitHeight="0">
    <Cell><Data ss:Type="String">575910.232301</Data></Cell>
    <Cell><Data ss:Type="String">6820686.717844</Data></Cell>
    <Cell><Data ss:Type="String">1.32098</Data></Cell>
    <Cell><Data ss:Type="String">48.474569</Data></Cell>
   </Row>
   <Row ss:AutoFitHeight="0">
    <Cell><Data ss:Type="String">575901.41668</Data></Cell>
    <Cell><Data ss:Type="String">6820696.71736</Data></Cell>
    <Cell><Data ss:Type="String">1.320858</Data></Cell>
    <Cell><Data ss:Type="String">48.474658</Data></Cell>
   </Row>
   <Row ss:AutoFitHeight="0">
    <Cell><Data ss:Type="String">575911.094604</Data></Cell>
    <Cell><Data ss:Type="String">6820682.971737</Data></Cell>
    <Cell><Data ss:Type="String">1.320993</Data></Cell>
    <Cell><Data ss:Type="String">48.474536</Data></Cell>
   </Row>
   <Row ss:AutoFitHeight="0">
    <Cell><Data ss:Type="String">575871.885272</Data></Cell>
    <Cell><Data ss:Type="String">6820797.284966</Data></Cell>
    <Cell><Data ss:Type="String">1.320429</Data></Cell>
    <Cell><Data ss:Type="String">48.475557</Data></Cell>
   </Row>
   <Row ss:AutoFitHeight="0">
    <Cell><Data ss:Type="String">575807.490545</Data></Cell>
    <Cell><Data ss:Type="String">6820817.921057</Data></Cell>
    <Cell><Data ss:Type="String">1.319552</Data></Cell>
    <Cell><Data ss:Type="String">48.47573</Data></Cell>
   </Row>
   <Row ss:AutoFitHeight="0">
    <Cell><Data ss:Type="String">575802.366304</Data></Cell>
    <Cell><Data ss:Type="String">6820817.347577</Data></Cell>
    <Cell><Data ss:Type="String">1.319483</Data></Cell>
    <Cell><Data ss:Type="String">48.475724</Data></Cell>
   </Row>
   <Row ss:AutoFitHeight="0">
    <Cell><Data ss:Type="String">575756.195665</Data></Cell>
    <Cell><Data ss:Type="String">6820824.007127</Data></Cell>
    <Cell><Data ss:Type="String">1.318857</Data></Cell>
    <Cell><Data ss:Type="String">48.475775</Data></Cell>
   </Row>
   <Row ss:AutoFitHeight="0">
    <Cell><Data ss:Type="String">575656.351549</Data></Cell>
    <Cell><Data ss:Type="String">6820811.772672</Data></Cell>
    <Cell><Data ss:Type="String">1.31751</Data></Cell>
    <Cell><Data ss:Type="String">48.475646</Data></Cell>
   </Row>
   <Row ss:AutoFitHeight="0">
    <Cell><Data ss:Type="String">575655.449635</Data></Cell>
    <Cell><Data ss:Type="String">6820808.987568</Data></Cell>
    <Cell><Data ss:Type="String">1.317498</Data></Cell>
    <Cell><Data ss:Type="String">48.47562</Data></Cell>
   </Row>
   <Row ss:AutoFitHeight="0">
    <Cell><Data ss:Type="String">575632.469865</Data></Cell>
    <Cell><Data ss:Type="String">6820737.905306</Data></Cell>
    <Cell><Data ss:Type="String">1.317208</Data></Cell>
    <Cell><Data ss:Type="String">48.474977</Data></Cell>
   </Row>
   <Row ss:AutoFitHeight="0">
    <Cell><Data ss:Type="String">575631.652085</Data></Cell>
    <Cell><Data ss:Type="String">6820736.168491</Data></Cell>
    <Cell><Data ss:Type="String">1.317197</Data></Cell>
    <Cell><Data ss:Type="String">48.474961</Data></Cell>
   </Row>
   <Row ss:AutoFitHeight="0">
    <Cell><Data ss:Type="String">575629.756978</Data></Cell>
    <Cell><Data ss:Type="String">6820731.2797</Data></Cell>
    <Cell><Data ss:Type="String">1.317173</Data></Cell>
    <Cell><Data ss:Type="String">48.474917</Data></Cell>
   </Row>
   <Row ss:AutoFitHeight="0">
    <Cell><Data ss:Type="String">575614.155485</Data></Cell>
    <Cell><Data ss:Type="String">6820688.901937</Data></Cell>
    <Cell><Data ss:Type="String">1.316974</Data></Cell>
    <Cell><Data ss:Type="String">48.474532</Data></Cell>
   </Row>
   <Row ss:AutoFitHeight="0">
    <Cell><Data ss:Type="String">575614.209559</Data></Cell>
    <Cell><Data ss:Type="String">6820686.207647</Data></Cell>
    <Cell><Data ss:Type="String">1.316976</Data></Cell>
    <Cell><Data ss:Type="String">48.474508</Data></Cell>
   </Row>
   <Row ss:AutoFitHeight="0">
    <Cell><Data ss:Type="String">575603.784114</Data></Cell>
    <Cell><Data ss:Type="String">6820660.215048</Data></Cell>
    <Cell><Data ss:Type="String">1.316842</Data></Cell>
    <Cell><Data ss:Type="String">48.474272</Data></Cell>
   </Row>
   <Row ss:AutoFitHeight="0">
    <Cell><Data ss:Type="String">575603.558376</Data></Cell>
    <Cell><Data ss:Type="String">6820659.509515</Data></Cell>
    <Cell><Data ss:Type="String">1.316839</Data></Cell>
    <Cell><Data ss:Type="String">48.474266</Data></Cell>
   </Row>
   <Row ss:AutoFitHeight="0">
    <Cell><Data ss:Type="String">575602.981252</Data></Cell>
    <Cell><Data ss:Type="String">6820657.724335</Data></Cell>
    <Cell><Data ss:Type="String">1.316832</Data></Cell>
    <Cell><Data ss:Type="String">48.47425</Data></Cell>
   </Row>
   <Row ss:AutoFitHeight="0">
    <Cell><Data ss:Type="String">575603.432666</Data></Cell>
    <Cell><Data ss:Type="String">6820655.645443</Data></Cell>
    <Cell><Data ss:Type="String">1.316839</Data></Cell>
    <Cell><Data ss:Type="String">48.474231</Data></Cell>
   </Row>
   <Row ss:AutoFitHeight="0">
    <Cell><Data ss:Type="String">575601.245614</Data></Cell>
    <Cell><Data ss:Type="String">6820656.53213</Data></Cell>
    <Cell><Data ss:Type="String">1.316809</Data></Cell>
    <Cell><Data ss:Type="String">48.474239</Data></Cell>
   </Row>
   <Row ss:AutoFitHeight="0">
    <Cell><Data ss:Type="String">575594.564879</Data></Cell>
    <Cell><Data ss:Type="String">6820639.935112</Data></Cell>
    <Cell><Data ss:Type="String">1.316723</Data></Cell>
    <Cell><Data ss:Type="String">48.474088</Data></Cell>
   </Row>
   <Row ss:AutoFitHeight="0">
    <Cell><Data ss:Type="String">575585.61408</Data></Cell>
    <Cell><Data ss:Type="String">6820612.484242</Data></Cell>
    <Cell><Data ss:Type="String">1.31661</Data></Cell>
    <Cell><Data ss:Type="String">48.47384</Data></Cell>
   </Row>
   <Row ss:AutoFitHeight="0">
    <Cell><Data ss:Type="String">575580.331062</Data></Cell>
    <Cell><Data ss:Type="String">6820596.336152</Data></Cell>
    <Cell><Data ss:Type="String">1.316543</Data></Cell>
    <Cell><Data ss:Type="String">48.473693</Data></Cell>
   </Row>
   <Row ss:AutoFitHeight="0">
    <Cell><Data ss:Type="String">575569.930134</Data></Cell>
    <Cell><Data ss:Type="String">6820565.401567</Data></Cell>
    <Cell><Data ss:Type="String">1.316412</Data></Cell>
    <Cell><Data ss:Type="String">48.473413</Data></Cell>
   </Row>
   <Row ss:AutoFitHeight="0">
    <Cell><Data ss:Type="String">575569.309667</Data></Cell>
    <Cell><Data ss:Type="String">6820564.204123</Data></Cell>
    <Cell><Data ss:Type="String">1.316404</Data></Cell>
    <Cell><Data ss:Type="String">48.473402</Data></Cell>
   </Row>
   <Row ss:AutoFitHeight="0">
    <Cell><Data ss:Type="String">575568.551503</Data></Cell>
    <Cell><Data ss:Type="String">6820562.067635</Data></Cell>
    <Cell><Data ss:Type="String">1.316394</Data></Cell>
    <Cell><Data ss:Type="String">48.473383</Data></Cell>
   </Row>
   <Row ss:AutoFitHeight="0">
    <Cell><Data ss:Type="String">575557.146576</Data></Cell>
    <Cell><Data ss:Type="String">6820531.129781</Data></Cell>
    <Cell><Data ss:Type="String">1.316249</Data></Cell>
    <Cell><Data ss:Type="String">48.473102</Data></Cell>
   </Row>
   <Row ss:AutoFitHeight="0">
    <Cell><Data ss:Type="String">575552.661078</Data></Cell>
    <Cell><Data ss:Type="String">6820520.134791</Data></Cell>
    <Cell><Data ss:Type="String">1.316191</Data></Cell>
    <Cell><Data ss:Type="String">48.473003</Data></Cell>
   </Row>
   <Row ss:AutoFitHeight="0">
    <Cell><Data ss:Type="String">575528.812041</Data></Cell>
    <Cell><Data ss:Type="String">6820478.418088</Data></Cell>
    <Cell><Data ss:Type="String">1.315881</Data></Cell>
    <Cell><Data ss:Type="String">48.472623</Data></Cell>
   </Row>
   <Row ss:AutoFitHeight="0">
    <Cell><Data ss:Type="String">575671.062117</Data></Cell>
    <Cell><Data ss:Type="String">6820428.181495</Data></Cell>
    <Cell><Data ss:Type="String">1.317819</Data></Cell>
    <Cell><Data ss:Type="String">48.472198</Data></Cell>
   </Row>
   <Row ss:AutoFitHeight="0">
    <Cell><Data ss:Type="String">575669.594607</Data></Cell>
    <Cell><Data ss:Type="String">6820429.108415</Data></Cell>
    <Cell><Data ss:Type="String">1.317799</Data></Cell>
    <Cell><Data ss:Type="String">48.472206</Data></Cell>
   </Row>
   <Row ss:AutoFitHeight="0">
    <Cell><Data ss:Type="String">575661.057542</Data></Cell>
    <Cell><Data ss:Type="String">6820476.034087</Data></Cell>
    <Cell><Data ss:Type="String">1.31767</Data></Cell>
    <Cell><Data ss:Type="String">48.472627</Data></Cell>
   </Row>
   <Row ss:AutoFitHeight="0">
    <Cell><Data ss:Type="String">575704.885633</Data></Cell>
    <Cell><Data ss:Type="String">6820461.971312</Data></Cell>
    <Cell><Data ss:Type="String">1.318267</Data></Cell>
    <Cell><Data ss:Type="String">48.472509</Data></Cell>
   </Row>
   <Row ss:AutoFitHeight="0">
    <Cell><Data ss:Type="String">575717.421033</Data></Cell>
    <Cell><Data ss:Type="String">6820375.227606</Data></Cell>
    <Cell><Data ss:Type="String">1.318461</Data></Cell>
    <Cell><Data ss:Type="String">48.471731</Data></Cell>
   </Row>
   <Row ss:AutoFitHeight="0">
    <Cell><Data ss:Type="String">575716.793675</Data></Cell>
    <Cell><Data ss:Type="String">6820373.706007</Data></Cell>
    <Cell><Data ss:Type="String">1.318453</Data></Cell>
    <Cell><Data ss:Type="String">48.471717</Data></Cell>
   </Row>
   <Row ss:AutoFitHeight="0">
    <Cell><Data ss:Type="String">575659.585455</Data></Cell>
    <Cell><Data ss:Type="String">6820372.63003</Data></Cell>
    <Cell><Data ss:Type="String">1.31768</Data></Cell>
    <Cell><Data ss:Type="String">48.471697</Data></Cell>
   </Row>
   <Row ss:AutoFitHeight="0">
    <Cell><Data ss:Type="String">575680.947468</Data></Cell>
    <Cell><Data ss:Type="String">6820362.511106</Data></Cell>
    <Cell><Data ss:Type="String">1.317972</Data></Cell>
    <Cell><Data ss:Type="String">48.47161</Data></Cell>
   </Row>
   <Row ss:AutoFitHeight="0">
    <Cell><Data ss:Type="String">575541.718954</Data></Cell>
    <Cell><Data ss:Type="String">6820779.344854</Data></Cell>
    <Cell><Data ss:Type="String">1.315968</Data></Cell>
    <Cell><Data ss:Type="String">48.475332</Data></Cell>
   </Row>
   <Row ss:AutoFitHeight="0">
    <Cell><Data ss:Type="String">575537.481182</Data></Cell>
    <Cell><Data ss:Type="String">6820777.338182</Data></Cell>
    <Cell><Data ss:Type="String">1.315912</Data></Cell>
    <Cell><Data ss:Type="String">48.475313</Data></Cell>
   </Row>
   <Row ss:AutoFitHeight="0">
    <Cell><Data ss:Type="String">575539.63073</Data></Cell>
    <Cell><Data ss:Type="String">6820823.49575</Data></Cell>
    <Cell><Data ss:Type="String">1.315927</Data></Cell>
    <Cell><Data ss:Type="String">48.475729</Data></Cell>
   </Row>
   <Row ss:AutoFitHeight="0">
    <Cell><Data ss:Type="String">575525.900536</Data></Cell>
    <Cell><Data ss:Type="String">6820856.381212</Data></Cell>
    <Cell><Data ss:Type="String">1.315732</Data></Cell>
    <Cell><Data ss:Type="String">48.476022</Data></Cell>
   </Row>
   <Row ss:AutoFitHeight="0">
    <Cell><Data ss:Type="String">575476.606301</Data></Cell>
    <Cell><Data ss:Type="String">6820865.883068</Data></Cell>
    <Cell><Data ss:Type="String">1.315063</Data></Cell>
    <Cell><Data ss:Type="String">48.476098</Data></Cell>
   </Row>
   <Row ss:AutoFitHeight="0">
    <Cell><Data ss:Type="String">575485.21052</Data></Cell>
    <Cell><Data ss:Type="String">6820755.422724</Data></Cell>
    <Cell><Data ss:Type="String">1.315211</Data></Cell>
    <Cell><Data ss:Type="String">48.475106</Data></Cell>
   </Row>
   <Row ss:AutoFitHeight="0">
    <Cell><Data ss:Type="String">575483.249429</Data></Cell>
    <Cell><Data ss:Type="String">6820754.414496</Data></Cell>
    <Cell><Data ss:Type="String">1.315185</Data></Cell>
    <Cell><Data ss:Type="String">48.475097</Data></Cell>
   </Row>
   <Row ss:AutoFitHeight="0">
    <Cell><Data ss:Type="String">575402.85354</Data></Cell>
    <Cell><Data ss:Type="String">6820692.804851</Data></Cell>
    <Cell><Data ss:Type="String">1.314115</Data></Cell>
    <Cell><Data ss:Type="String">48.474527</Data></Cell>
   </Row>
   <Row ss:AutoFitHeight="0">
    <Cell><Data ss:Type="String">575402.793711</Data></Cell>
    <Cell><Data ss:Type="String">6820691.743697</Data></Cell>
    <Cell><Data ss:Type="String">1.314114</Data></Cell>
    <Cell><Data ss:Type="String">48.474517</Data></Cell>
   </Row>
   <Row ss:AutoFitHeight="0">
    <Cell><Data ss:Type="String">575235.234918</Data></Cell>
    <Cell><Data ss:Type="String">6820715.118079</Data></Cell>
    <Cell><Data ss:Type="String">1.311841</Data></Cell>
    <Cell><Data ss:Type="String">48.474695</Data></Cell>
   </Row>
   <Row ss:AutoFitHeight="0">
    <Cell><Data ss:Type="String">575291.167312</Data></Cell>
    <Cell><Data ss:Type="String">6820661.285678</Data></Cell>
    <Cell><Data ss:Type="String">1.312613</Data></Cell>
    <Cell><Data ss:Type="String">48.474222</Data></Cell>
   </Row>
   <Row ss:AutoFitHeight="0">
    <Cell><Data ss:Type="String">575282.668053</Data></Cell>
    <Cell><Data ss:Type="String">6820570.947585</Data></Cell>
    <Cell><Data ss:Type="String">1.312524</Data></Cell>
    <Cell><Data ss:Type="String">48.473408</Data></Cell>
   </Row>
   <Row ss:AutoFitHeight="0">
    <Cell><Data ss:Type="String">575283.623433</Data></Cell>
    <Cell><Data ss:Type="String">6820568.681853</Data></Cell>
    <Cell><Data ss:Type="String">1.312538</Data></Cell>
    <Cell><Data ss:Type="String">48.473388</Data></Cell>
   </Row>
   <Row ss:AutoFitHeight="0">
    <Cell><Data ss:Type="String">575437.105675</Data></Cell>
    <Cell><Data ss:Type="String">6820523.736985</Data></Cell>
    <Cell><Data ss:Type="String">1.314627</Data></Cell>
    <Cell><Data ss:Type="String">48.473013</Data></Cell>
   </Row>
   <Row ss:AutoFitHeight="0">
    <Cell><Data ss:Type="String">575083.835591</Data></Cell>
    <Cell><Data ss:Type="String">6820662.842158</Data></Cell>
    <Cell><Data ss:Type="String">1.309808</Data></Cell>
    <Cell><Data ss:Type="String">48.474196</Data></Cell>
   </Row>
   <Row ss:AutoFitHeight="0">
    <Cell><Data ss:Type="String">575378.333907</Data></Cell>
    <Cell><Data ss:Type="String">6821056.624894</Data></Cell>
    <Cell><Data ss:Type="String">1.313678</Data></Cell>
    <Cell><Data ss:Type="String">48.477794</Data></Cell>
   </Row>
   <Row ss:AutoFitHeight="0">
    <Cell><Data ss:Type="String">575779.03177</Data></Cell>
    <Cell><Data ss:Type="String">6820895.120737</Data></Cell>
    <Cell><Data ss:Type="String">1.319145</Data></Cell>
    <Cell><Data ss:Type="String">48.476419</Data></Cell>
   </Row>
   <Row ss:AutoFitHeight="0">
    <Cell><Data ss:Type="String">575774.658303</Data></Cell>
    <Cell><Data ss:Type="String">6820893.72521</Data></Cell>
    <Cell><Data ss:Type="String">1.319086</Data></Cell>
    <Cell><Data ss:Type="String">48.476405</Data></Cell>
   </Row>
   <Row ss:AutoFitHeight="0">
    <Cell><Data ss:Type="String">575703.750199</Data></Cell>
    <Cell><Data ss:Type="String">6820861.302374</Data></Cell>
    <Cell><Data ss:Type="String">1.318136</Data></Cell>
    <Cell><Data ss:Type="String">48.4761</Data></Cell>
   </Row>
   <Row ss:AutoFitHeight="0">
    <Cell><Data ss:Type="String">575697.541659</Data></Cell>
    <Cell><Data ss:Type="String">6820852.011734</Data></Cell>
    <Cell><Data ss:Type="String">1.318055</Data></Cell>
    <Cell><Data ss:Type="String">48.476015</Data></Cell>
   </Row>
   <Row ss:AutoFitHeight="0">
    <Cell><Data ss:Type="String">575593.341818</Data></Cell>
    <Cell><Data ss:Type="String">6820864.186637</Data></Cell>
    <Cell><Data ss:Type="String">1.316642</Data></Cell>
    <Cell><Data ss:Type="String">48.476105</Data></Cell>
   </Row>
   <Row ss:AutoFitHeight="0">
    <Cell><Data ss:Type="String">575638.951782</Data></Cell>
    <Cell><Data ss:Type="String">6820939.101009</Data></Cell>
    <Cell><Data ss:Type="String">1.317238</Data></Cell>
    <Cell><Data ss:Type="String">48.476787</Data></Cell>
   </Row>
   <Row ss:AutoFitHeight="0">
    <Cell><Data ss:Type="String">576676.59801</Data></Cell>
    <Cell><Data ss:Type="String">6820663.882442</Data></Cell>
    <Cell><Data ss:Type="String">1.331353</Data></Cell>
    <Cell><Data ss:Type="String">48.47451</Data></Cell>
   </Row>
   <Row ss:AutoFitHeight="0">
    <Cell><Data ss:Type="String">576711.136036</Data></Cell>
    <Cell><Data ss:Type="String">6820761.031709</Data></Cell>
    <Cell><Data ss:Type="String">1.331792</Data></Cell>
    <Cell><Data ss:Type="String">48.475391</Data></Cell>
   </Row>
   <Row ss:AutoFitHeight="0">
    <Cell><Data ss:Type="String">577027.647874</Data></Cell>
    <Cell><Data ss:Type="String">6820600.239071</Data></Cell>
    <Cell><Data ss:Type="String">1.336119</Data></Cell>
    <Cell><Data ss:Type="String">48.474004</Data></Cell>
   </Row>
   <Row ss:AutoFitHeight="0">
    <Cell><Data ss:Type="String">577049.427889</Data></Cell>
    <Cell><Data ss:Type="String">6821862.693452</Data></Cell>
    <Cell><Data ss:Type="String">1.336054</Data></Cell>
    <Cell><Data ss:Type="String">48.485363</Data></Cell>
   </Row>
   <Row ss:AutoFitHeight="0">
    <Cell><Data ss:Type="String">577097.915489</Data></Cell>
    <Cell><Data ss:Type="String">6821949.591257</Data></Cell>
    <Cell><Data ss:Type="String">1.336685</Data></Cell>
    <Cell><Data ss:Type="String">48.486154</Data></Cell>
   </Row>
   <Row ss:AutoFitHeight="0">
    <Cell><Data ss:Type="String">577103.534199</Data></Cell>
    <Cell><Data ss:Type="String">6821956.042067</Data></Cell>
    <Cell><Data ss:Type="String">1.336759</Data></Cell>
    <Cell><Data ss:Type="String">48.486213</Data></Cell>
   </Row>
   <Row ss:AutoFitHeight="0">
    <Cell><Data ss:Type="String">577129.221637</Data></Cell>
    <Cell><Data ss:Type="String">6821978.503914</Data></Cell>
    <Cell><Data ss:Type="String">1.337101</Data></Cell>
    <Cell><Data ss:Type="String">48.48642</Data></Cell>
   </Row>
   <Row ss:AutoFitHeight="0">
    <Cell><Data ss:Type="String">577168.276722</Data></Cell>
    <Cell><Data ss:Type="String">6821980.596966</Data></Cell>
    <Cell><Data ss:Type="String">1.337628</Data></Cell>
    <Cell><Data ss:Type="String">48.486446</Data></Cell>
   </Row>
   <Row ss:AutoFitHeight="0">
    <Cell><Data ss:Type="String">577180.146061</Data></Cell>
    <Cell><Data ss:Type="String">6822041.183797</Data></Cell>
    <Cell><Data ss:Type="String">1.337772</Data></Cell>
    <Cell><Data ss:Type="String">48.486993</Data></Cell>
   </Row>
   <Row ss:AutoFitHeight="0">
    <Cell><Data ss:Type="String">577106.659522</Data></Cell>
    <Cell><Data ss:Type="String">6822098.518567</Data></Cell>
    <Cell><Data ss:Type="String">1.336761</Data></Cell>
    <Cell><Data ss:Type="String">48.487495</Data></Cell>
   </Row>
   <Row ss:AutoFitHeight="0">
    <Cell><Data ss:Type="String">577082.788121</Data></Cell>
    <Cell><Data ss:Type="String">6822104.892702</Data></Cell>
    <Cell><Data ss:Type="String">1.336436</Data></Cell>
    <Cell><Data ss:Type="String">48.487548</Data></Cell>
   </Row>
   <Row ss:AutoFitHeight="0">
    <Cell><Data ss:Type="String">577078.822426</Data></Cell>
    <Cell><Data ss:Type="String">6822105.739118</Data></Cell>
    <Cell><Data ss:Type="String">1.336382</Data></Cell>
    <Cell><Data ss:Type="String">48.487555</Data></Cell>
   </Row>
   <Row ss:AutoFitHeight="0">
    <Cell><Data ss:Type="String">577033.486108</Data></Cell>
    <Cell><Data ss:Type="String">6822130.377042</Data></Cell>
    <Cell><Data ss:Type="String">1.335762</Data></Cell>
    <Cell><Data ss:Type="String">48.487768</Data></Cell>
   </Row>
   <Row ss:AutoFitHeight="0">
    <Cell><Data ss:Type="String">577031.533401</Data></Cell>
    <Cell><Data ss:Type="String">6822131.786399</Data></Cell>
    <Cell><Data ss:Type="String">1.335735</Data></Cell>
    <Cell><Data ss:Type="String">48.48778</Data></Cell>
   </Row>
   <Row ss:AutoFitHeight="0">
    <Cell><Data ss:Type="String">576966.591885</Data></Cell>
    <Cell><Data ss:Type="String">6822145.923481</Data></Cell>
    <Cell><Data ss:Type="String">1.334853</Data></Cell>
    <Cell><Data ss:Type="String">48.487895</Data></Cell>
   </Row>
   <Row ss:AutoFitHeight="0">
    <Cell><Data ss:Type="String">576526.397904</Data></Cell>
    <Cell><Data ss:Type="String">6822214.365585</Data></Cell>
    <Cell><Data ss:Type="String">1.328877</Data></Cell>
    <Cell><Data ss:Type="String">48.488427</Data></Cell>
   </Row>
   <Row ss:AutoFitHeight="0">
    <Cell><Data ss:Type="String">576509.064295</Data></Cell>
    <Cell><Data ss:Type="String">6822227.827681</Data></Cell>
    <Cell><Data ss:Type="String">1.328639</Data></Cell>
    <Cell><Data ss:Type="String">48.488545</Data></Cell>
   </Row>
   <Row ss:AutoFitHeight="0">
    <Cell><Data ss:Type="String">576431.729395</Data></Cell>
    <Cell><Data ss:Type="String">6822284.394078</Data></Cell>
    <Cell><Data ss:Type="String">1.327576</Data></Cell>
    <Cell><Data ss:Type="String">48.489039</Data></Cell>
   </Row>
   <Row ss:AutoFitHeight="0">
    <Cell><Data ss:Type="String">576433.820727</Data></Cell>
    <Cell><Data ss:Type="String">6822282.811711</Data></Cell>
    <Cell><Data ss:Type="String">1.327605</Data></Cell>
    <Cell><Data ss:Type="String">48.489025</Data></Cell>
   </Row>
   <Row ss:AutoFitHeight="0">
    <Cell><Data ss:Type="String">576949.048586</Data></Cell>
    <Cell><Data ss:Type="String">6822216.451403</Data></Cell>
    <Cell><Data ss:Type="String">1.334595</Data></Cell>
    <Cell><Data ss:Type="String">48.488526</Data></Cell>
   </Row>
   <Row ss:AutoFitHeight="0">
    <Cell><Data ss:Type="String">577007.897245</Data></Cell>
    <Cell><Data ss:Type="String">6822248.034694</Data></Cell>
    <Cell><Data ss:Type="String">1.335382</Data></Cell>
    <Cell><Data ss:Type="String">48.488821</Data></Cell>
   </Row>
   <Row ss:AutoFitHeight="0">
    <Cell><Data ss:Type="String">577064.092241</Data></Cell>
    <Cell><Data ss:Type="String">6822208.99465</Data></Cell>
    <Cell><Data ss:Type="String">1.336154</Data></Cell>
    <Cell><Data ss:Type="String">48.488481</Data></Cell>
   </Row>
   <Row ss:AutoFitHeight="0">
    <Cell><Data ss:Type="String">577093.164184</Data></Cell>
    <Cell><Data ss:Type="String">6822195.716198</Data></Cell>
    <Cell><Data ss:Type="String">1.336551</Data></Cell>
    <Cell><Data ss:Type="String">48.488367</Data></Cell>
   </Row>
   <Row ss:AutoFitHeight="0">
    <Cell><Data ss:Type="String">577115.834154</Data></Cell>
    <Cell><Data ss:Type="String">6822189.963479</Data></Cell>
    <Cell><Data ss:Type="String">1.336859</Data></Cell>
    <Cell><Data ss:Type="String">48.488319</Data></Cell>
   </Row>
   <Row ss:AutoFitHeight="0">
    <Cell><Data ss:Type="String">577131.230784</Data></Cell>
    <Cell><Data ss:Type="String">6822165.947454</Data></Cell>
    <Cell><Data ss:Type="String">1.337074</Data></Cell>
    <Cell><Data ss:Type="String">48.488106</Data></Cell>
   </Row>
   <Row ss:AutoFitHeight="0">
    <Cell><Data ss:Type="String">577145.247163</Data></Cell>
    <Cell><Data ss:Type="String">6822231.998917</Data></Cell>
    <Cell><Data ss:Type="String">1.337245</Data></Cell>
    <Cell><Data ss:Type="String">48.488703</Data></Cell>
   </Row>
   <Row ss:AutoFitHeight="0">
    <Cell><Data ss:Type="String">577089.964352</Data></Cell>
    <Cell><Data ss:Type="String">6822298.472456</Data></Cell>
    <Cell><Data ss:Type="String">1.336478</Data></Cell>
    <Cell><Data ss:Type="String">48.48929</Data></Cell>
   </Row>
   <Row ss:AutoFitHeight="0">
    <Cell><Data ss:Type="String">577052.466297</Data></Cell>
    <Cell><Data ss:Type="String">6822322.543643</Data></Cell>
    <Cell><Data ss:Type="String">1.335964</Data></Cell>
    <Cell><Data ss:Type="String">48.4895</Data></Cell>
   </Row>
   <Row ss:AutoFitHeight="0">
    <Cell><Data ss:Type="String">577151.042269</Data></Cell>
    <Cell><Data ss:Type="String">6822338.620889</Data></Cell>
    <Cell><Data ss:Type="String">1.337293</Data></Cell>
    <Cell><Data ss:Type="String">48.489663</Data></Cell>
   </Row>
   <Row ss:AutoFitHeight="0">
    <Cell><Data ss:Type="String">577157.123342</Data></Cell>
    <Cell><Data ss:Type="String">6822368.519033</Data></Cell>
    <Cell><Data ss:Type="String">1.337367</Data></Cell>
    <Cell><Data ss:Type="String">48.489933</Data></Cell>
   </Row>
   <Row ss:AutoFitHeight="0">
    <Cell><Data ss:Type="String">577162.467343</Data></Cell>
    <Cell><Data ss:Type="String">6822393.132876</Data></Cell>
    <Cell><Data ss:Type="String">1.337432</Data></Cell>
    <Cell><Data ss:Type="String">48.490155</Data></Cell>
   </Row>
   <Row ss:AutoFitHeight="0">
    <Cell><Data ss:Type="String">577161.422207</Data></Cell>
    <Cell><Data ss:Type="String">6822405.270998</Data></Cell>
    <Cell><Data ss:Type="String">1.337415</Data></Cell>
    <Cell><Data ss:Type="String">48.490264</Data></Cell>
   </Row>
   <Row ss:AutoFitHeight="0">
    <Cell><Data ss:Type="String">577195.910562</Data></Cell>
    <Cell><Data ss:Type="String">6822286.50312</Data></Cell>
    <Cell><Data ss:Type="String">1.337915</Data></Cell>
    <Cell><Data ss:Type="String">48.489203</Data></Cell>
   </Row>
   <Row ss:AutoFitHeight="0">
    <Cell><Data ss:Type="String">577216.525905</Data></Cell>
    <Cell><Data ss:Type="String">6822282.918911</Data></Cell>
    <Cell><Data ss:Type="String">1.338195</Data></Cell>
    <Cell><Data ss:Type="String">48.489174</Data></Cell>
   </Row>
   <Row ss:AutoFitHeight="0">
    <Cell><Data ss:Type="String">577226.286934</Data></Cell>
    <Cell><Data ss:Type="String">6822278.408124</Data></Cell>
    <Cell><Data ss:Type="String">1.338329</Data></Cell>
    <Cell><Data ss:Type="String">48.489136</Data></Cell>
   </Row>
   <Row ss:AutoFitHeight="0">
    <Cell><Data ss:Type="String">577229.571647</Data></Cell>
    <Cell><Data ss:Type="String">6822276.717541</Data></Cell>
    <Cell><Data ss:Type="String">1.338373</Data></Cell>
    <Cell><Data ss:Type="String">48.489121</Data></Cell>
   </Row>
   <Row ss:AutoFitHeight="0">
    <Cell><Data ss:Type="String">577233.559506</Data></Cell>
    <Cell><Data ss:Type="String">6822215.413813</Data></Cell>
    <Cell><Data ss:Type="String">1.338445</Data></Cell>
    <Cell><Data ss:Type="String">48.48857</Data></Cell>
   </Row>
   <Row ss:AutoFitHeight="0">
    <Cell><Data ss:Type="String">577229.118955</Data></Cell>
    <Cell><Data ss:Type="String">6822183.384024</Data></Cell>
    <Cell><Data ss:Type="String">1.338394</Data></Cell>
    <Cell><Data ss:Type="String">48.488281</Data></Cell>
   </Row>
   <Row ss:AutoFitHeight="0">
    <Cell><Data ss:Type="String">577221.954494</Data></Cell>
    <Cell><Data ss:Type="String">6822138.492483</Data></Cell>
    <Cell><Data ss:Type="String">1.33831</Data></Cell>
    <Cell><Data ss:Type="String">48.487876</Data></Cell>
   </Row>
   <Row ss:AutoFitHeight="0">
    <Cell><Data ss:Type="String">577222.302999</Data></Cell>
    <Cell><Data ss:Type="String">6822138.868119</Data></Cell>
    <Cell><Data ss:Type="String">1.338314</Data></Cell>
    <Cell><Data ss:Type="String">48.48788</Data></Cell>
   </Row>
   <Row ss:AutoFitHeight="0">
    <Cell><Data ss:Type="String">577216.145494</Data></Cell>
    <Cell><Data ss:Type="String">6822108.570064</Data></Cell>
    <Cell><Data ss:Type="String">1.33824</Data></Cell>
    <Cell><Data ss:Type="String">48.487606</Data></Cell>
   </Row>
   <Row ss:AutoFitHeight="0">
    <Cell><Data ss:Type="String">577212.589578</Data></Cell>
    <Cell><Data ss:Type="String">6822090.611308</Data></Cell>
    <Cell><Data ss:Type="String">1.338197</Data></Cell>
    <Cell><Data ss:Type="String">48.487444</Data></Cell>
   </Row>
   <Row ss:AutoFitHeight="0">
    <Cell><Data ss:Type="String">577211.385004</Data></Cell>
    <Cell><Data ss:Type="String">6822086.658708</Data></Cell>
    <Cell><Data ss:Type="String">1.338181</Data></Cell>
    <Cell><Data ss:Type="String">48.487408</Data></Cell>
   </Row>
   <Row ss:AutoFitHeight="0">
    <Cell><Data ss:Type="String">575211.989705</Data></Cell>
    <Cell><Data ss:Type="String">6823245.434074</Data></Cell>
    <Cell><Data ss:Type="String">1.310794</Data></Cell>
    <Cell><Data ss:Type="String">48.497449</Data></Cell>
   </Row>
   <Row ss:AutoFitHeight="0">
    <Cell><Data ss:Type="String">575259.521709</Data></Cell>
    <Cell><Data ss:Type="String">6823360.978105</Data></Cell>
    <Cell><Data ss:Type="String">1.311404</Data></Cell>
    <Cell><Data ss:Type="String">48.498497</Data></Cell>
   </Row>
   <Row ss:AutoFitHeight="0">
    <Cell><Data ss:Type="String">575314.797265</Data></Cell>
    <Cell><Data ss:Type="String">6823381.360198</Data></Cell>
    <Cell><Data ss:Type="String">1.312146</Data></Cell>
    <Cell><Data ss:Type="String">48.498691</Data></Cell>
   </Row>
   <Row ss:AutoFitHeight="0">
    <Cell><Data ss:Type="String">575165.165822</Data></Cell>
    <Cell><Data ss:Type="String">6823379.230242</Data></Cell>
    <Cell><Data ss:Type="String">1.310122</Data></Cell>
    <Cell><Data ss:Type="String">48.498643</Data></Cell>
   </Row>
   <Row ss:AutoFitHeight="0">
    <Cell><Data ss:Type="String">575117.657706</Data></Cell>
    <Cell><Data ss:Type="String">6823290.911749</Data></Cell>
    <Cell><Data ss:Type="String">1.309505</Data></Cell>
    <Cell><Data ss:Type="String">48.497839</Data></Cell>
   </Row>
   <Row ss:AutoFitHeight="0">
    <Cell><Data ss:Type="String">575043.571748</Data></Cell>
    <Cell><Data ss:Type="String">6823142.8442</Data></Cell>
    <Cell><Data ss:Type="String">1.308545</Data></Cell>
    <Cell><Data ss:Type="String">48.496493</Data></Cell>
   </Row>
   <Row ss:AutoFitHeight="0">
    <Cell><Data ss:Type="String">575160.363254</Data></Cell>
    <Cell><Data ss:Type="String">6823398.503514</Data></Cell>
    <Cell><Data ss:Type="String">1.310051</Data></Cell>
    <Cell><Data ss:Type="String">48.498815</Data></Cell>
   </Row>
   <Row ss:AutoFitHeight="0">
    <Cell><Data ss:Type="String">575153.811261</Data></Cell>
    <Cell><Data ss:Type="String">6823450.33951</Data></Cell>
    <Cell><Data ss:Type="String">1.309948</Data></Cell>
    <Cell><Data ss:Type="String">48.49928</Data></Cell>
   </Row>
   <Row ss:AutoFitHeight="0">
    <Cell><Data ss:Type="String">575134.093133</Data></Cell>
    <Cell><Data ss:Type="String">6823491.54564</Data></Cell>
    <Cell><Data ss:Type="String">1.309669</Data></Cell>
    <Cell><Data ss:Type="String">48.499647</Data></Cell>
   </Row>
   <Row ss:AutoFitHeight="0">
    <Cell><Data ss:Type="String">575040.652123</Data></Cell>
    <Cell><Data ss:Type="String">6823600.070357</Data></Cell>
    <Cell><Data ss:Type="String">1.308373</Data></Cell>
    <Cell><Data ss:Type="String">48.500605</Data></Cell>
   </Row>
   <Row ss:AutoFitHeight="0">
    <Cell><Data ss:Type="String">574508.367369</Data></Cell>
    <Cell><Data ss:Type="String">6823857.415346</Data></Cell>
    <Cell><Data ss:Type="String">1.301095</Data></Cell>
    <Cell><Data ss:Type="String">48.502817</Data></Cell>
   </Row>
   <Row ss:AutoFitHeight="0">
    <Cell><Data ss:Type="String">574407.078013</Data></Cell>
    <Cell><Data ss:Type="String">6823832.290027</Data></Cell>
    <Cell><Data ss:Type="String">1.299731</Data></Cell>
    <Cell><Data ss:Type="String">48.502571</Data></Cell>
   </Row>
   <Row ss:AutoFitHeight="0">
    <Cell><Data ss:Type="String">574272.767051</Data></Cell>
    <Cell><Data ss:Type="String">6824028.669185</Data></Cell>
    <Cell><Data ss:Type="String">1.297856</Data></Cell>
    <Cell><Data ss:Type="String">48.504311</Data></Cell>
   </Row>
   <Row ss:AutoFitHeight="0">
    <Cell><Data ss:Type="String">574272.872291</Data></Cell>
    <Cell><Data ss:Type="String">6824028.666916</Data></Cell>
    <Cell><Data ss:Type="String">1.297857</Data></Cell>
    <Cell><Data ss:Type="String">48.504311</Data></Cell>
   </Row>
   <Row ss:AutoFitHeight="0">
    <Cell><Data ss:Type="String">574236.238</Data></Cell>
    <Cell><Data ss:Type="String">6824250.844241</Data></Cell>
    <Cell><Data ss:Type="String">1.297297</Data></Cell>
    <Cell><Data ss:Type="String">48.506302</Data></Cell>
   </Row>
   <Row ss:AutoFitHeight="0">
    <Cell><Data ss:Type="String">574325.877319</Data></Cell>
    <Cell><Data ss:Type="String">6824021.390528</Data></Cell>
    <Cell><Data ss:Type="String">1.298577</Data></Cell>
    <Cell><Data ss:Type="String">48.504256</Data></Cell>
   </Row>
   <Row ss:AutoFitHeight="0">
    <Cell><Data ss:Type="String">574984.323953</Data></Cell>
    <Cell><Data ss:Type="String">6824158.916127</Data></Cell>
    <Cell><Data ss:Type="String">1.307449</Data></Cell>
    <Cell><Data ss:Type="String">48.50562</Data></Cell>
   </Row>
   <Row ss:AutoFitHeight="0">
    <Cell><Data ss:Type="String">574984.658285</Data></Cell>
    <Cell><Data ss:Type="String">6824189.244642</Data></Cell>
    <Cell><Data ss:Type="String">1.307444</Data></Cell>
    <Cell><Data ss:Type="String">48.505893</Data></Cell>
   </Row>
   <Row ss:AutoFitHeight="0">
    <Cell><Data ss:Type="String">575048.734612</Data></Cell>
    <Cell><Data ss:Type="String">6824122.100784</Data></Cell>
    <Cell><Data ss:Type="String">1.308331</Data></Cell>
    <Cell><Data ss:Type="String">48.505302</Data></Cell>
   </Row>
   <Row ss:AutoFitHeight="0">
    <Cell><Data ss:Type="String">575059.990473</Data></Cell>
    <Cell><Data ss:Type="String">6824120.800246</Data></Cell>
    <Cell><Data ss:Type="String">1.308484</Data></Cell>
    <Cell><Data ss:Type="String">48.505292</Data></Cell>
   </Row>
   <Row ss:AutoFitHeight="0">
    <Cell><Data ss:Type="String">575058.797465</Data></Cell>
    <Cell><Data ss:Type="String">6824119.173436</Data></Cell>
    <Cell><Data ss:Type="String">1.308468</Data></Cell>
    <Cell><Data ss:Type="String">48.505277</Data></Cell>
   </Row>
   <Row ss:AutoFitHeight="0">
    <Cell><Data ss:Type="String">575060.053179</Data></Cell>
    <Cell><Data ss:Type="String">6824119.100204</Data></Cell>
    <Cell><Data ss:Type="String">1.308485</Data></Cell>
    <Cell><Data ss:Type="String">48.505277</Data></Cell>
   </Row>
   <Row ss:AutoFitHeight="0">
    <Cell><Data ss:Type="String">575122.14975</Data></Cell>
    <Cell><Data ss:Type="String">6824100.566938</Data></Cell>
    <Cell><Data ss:Type="String">1.309331</Data></Cell>
    <Cell><Data ss:Type="String">48.505122</Data></Cell>
   </Row>
   <Row ss:AutoFitHeight="0">
    <Cell><Data ss:Type="String">575105.999289</Data></Cell>
    <Cell><Data ss:Type="String">6824015.014326</Data></Cell>
    <Cell><Data ss:Type="String">1.309137</Data></Cell>
    <Cell><Data ss:Type="String">48.50435</Data></Cell>
   </Row>
   <Row ss:AutoFitHeight="0">
    <Cell><Data ss:Type="String">575106.780331</Data></Cell>
    <Cell><Data ss:Type="String">6824014.185313</Data></Cell>
    <Cell><Data ss:Type="String">1.309148</Data></Cell>
    <Cell><Data ss:Type="String">48.504342</Data></Cell>
   </Row>
   <Row ss:AutoFitHeight="0">
    <Cell><Data ss:Type="String">575106.171962</Data></Cell>
    <Cell><Data ss:Type="String">6824012.669515</Data></Cell>
    <Cell><Data ss:Type="String">1.30914</Data></Cell>
    <Cell><Data ss:Type="String">48.504329</Data></Cell>
   </Row>
   <Row ss:AutoFitHeight="0">
    <Cell><Data ss:Type="String">575102.967672</Data></Cell>
    <Cell><Data ss:Type="String">6823996.653029</Data></Cell>
    <Cell><Data ss:Type="String">1.309101</Data></Cell>
    <Cell><Data ss:Type="String">48.504184</Data></Cell>
   </Row>
   <Row ss:AutoFitHeight="0">
    <Cell><Data ss:Type="String">575103.707229</Data></Cell>
    <Cell><Data ss:Type="String">6823922.166356</Data></Cell>
    <Cell><Data ss:Type="String">1.309133</Data></Cell>
    <Cell><Data ss:Type="String">48.503514</Data></Cell>
   </Row>
   <Row ss:AutoFitHeight="0">
    <Cell><Data ss:Type="String">575261.055134</Data></Cell>
    <Cell><Data ss:Type="String">6824285.961098</Data></Cell>
    <Cell><Data ss:Type="String">1.311157</Data></Cell>
    <Cell><Data ss:Type="String">48.506816</Data></Cell>
   </Row>
   <Row ss:AutoFitHeight="0">
    <Cell><Data ss:Type="String">575356.931279</Data></Cell>
    <Cell><Data ss:Type="String">6824417.743778</Data></Cell>
    <Cell><Data ss:Type="String">1.312417</Data></Cell>
    <Cell><Data ss:Type="String">48.50802</Data></Cell>
   </Row>
   <Row ss:AutoFitHeight="0">
    <Cell><Data ss:Type="String">575719.530267</Data></Cell>
    <Cell><Data ss:Type="String">6825438.8076</Data></Cell>
    <Cell><Data ss:Type="String">1.31703</Data></Cell>
    <Cell><Data ss:Type="String">48.517273</Data></Cell>
   </Row>
   <Row ss:AutoFitHeight="0">
    <Cell><Data ss:Type="String">576073.084076</Data></Cell>
    <Cell><Data ss:Type="String">6825569.81297</Data></Cell>
    <Cell><Data ss:Type="String">1.321779</Data></Cell>
    <Cell><Data ss:Type="String">48.518519</Data></Cell>
   </Row>
   <Row ss:AutoFitHeight="0">
    <Cell><Data ss:Type="String">576108.349881</Data></Cell>
    <Cell><Data ss:Type="String">6825903.956751</Data></Cell>
    <Cell><Data ss:Type="String">1.32216</Data></Cell>
    <Cell><Data ss:Type="String">48.521531</Data></Cell>
   </Row>
   <Row ss:AutoFitHeight="0">
    <Cell><Data ss:Type="String">576098.068794</Data></Cell>
    <Cell><Data ss:Type="String">6825963.775413</Data></Cell>
    <Cell><Data ss:Type="String">1.322003</Data></Cell>
    <Cell><Data ss:Type="String">48.522067</Data></Cell>
   </Row>
   <Row ss:AutoFitHeight="0">
    <Cell><Data ss:Type="String">576249.57149</Data></Cell>
    <Cell><Data ss:Type="String">6825634.339877</Data></Cell>
    <Cell><Data ss:Type="String">1.324149</Data></Cell>
    <Cell><Data ss:Type="String">48.519133</Data></Cell>
   </Row>
   <Row ss:AutoFitHeight="0">
    <Cell><Data ss:Type="String">577187.582012</Data></Cell>
    <Cell><Data ss:Type="String">6826053.777798</Data></Cell>
    <Cell><Data ss:Type="String">1.336729</Data></Cell>
    <Cell><Data ss:Type="String">48.523083</Data></Cell>
   </Row>
   <Row ss:AutoFitHeight="0">
    <Cell><Data ss:Type="String">577157.780363</Data></Cell>
    <Cell><Data ss:Type="String">6826065.876634</Data></Cell>
    <Cell><Data ss:Type="String">1.336322</Data></Cell>
    <Cell><Data ss:Type="String">48.523187</Data></Cell>
   </Row>
   <Row ss:AutoFitHeight="0">
    <Cell><Data ss:Type="String">577133.853215</Data></Cell>
    <Cell><Data ss:Type="String">6826078.525115</Data></Cell>
    <Cell><Data ss:Type="String">1.335994</Data></Cell>
    <Cell><Data ss:Type="String">48.523296</Data></Cell>
   </Row>
   <Row ss:AutoFitHeight="0">
    <Cell><Data ss:Type="String">577109.315539</Data></Cell>
    <Cell><Data ss:Type="String">6826095.686606</Data></Cell>
    <Cell><Data ss:Type="String">1.335657</Data></Cell>
    <Cell><Data ss:Type="String">48.523446</Data></Cell>
   </Row>
   <Row ss:AutoFitHeight="0">
    <Cell><Data ss:Type="String">576632.222643</Data></Cell>
    <Cell><Data ss:Type="String">6826588.396684</Data></Cell>
    <Cell><Data ss:Type="String">1.329056</Data></Cell>
    <Cell><Data ss:Type="String">48.527786</Data></Cell>
   </Row>
   <Row ss:AutoFitHeight="0">
    <Cell><Data ss:Type="String">576636.011639</Data></Cell>
    <Cell><Data ss:Type="String">6826594.858106</Data></Cell>
    <Cell><Data ss:Type="String">1.329106</Data></Cell>
    <Cell><Data ss:Type="String">48.527845</Data></Cell>
   </Row>
   <Row ss:AutoFitHeight="0">
    <Cell><Data ss:Type="String">576652.526431</Data></Cell>
    <Cell><Data ss:Type="String">6826655.952842</Data></Cell>
    <Cell><Data ss:Type="String">1.329312</Data></Cell>
    <Cell><Data ss:Type="String">48.528398</Data></Cell>
   </Row>
   <Row ss:AutoFitHeight="0">
    <Cell><Data ss:Type="String">576655.137817</Data></Cell>
    <Cell><Data ss:Type="String">6826710.614903</Data></Cell>
    <Cell><Data ss:Type="String">1.329332</Data></Cell>
    <Cell><Data ss:Type="String">48.52889</Data></Cell>
   </Row>
   <Row ss:AutoFitHeight="0">
    <Cell><Data ss:Type="String">576654.339139</Data></Cell>
    <Cell><Data ss:Type="String">6826729.913828</Data></Cell>
    <Cell><Data ss:Type="String">1.329315</Data></Cell>
    <Cell><Data ss:Type="String">48.529063</Data></Cell>
   </Row>
   <Row ss:AutoFitHeight="0">
    <Cell><Data ss:Type="String">576663.884632</Data></Cell>
    <Cell><Data ss:Type="String">6826794.287952</Data></Cell>
    <Cell><Data ss:Type="String">1.329426</Data></Cell>
    <Cell><Data ss:Type="String">48.529644</Data></Cell>
   </Row>
   <Row ss:AutoFitHeight="0">
    <Cell><Data ss:Type="String">576618.650979</Data></Cell>
    <Cell><Data ss:Type="String">6826908.210302</Data></Cell>
    <Cell><Data ss:Type="String">1.328781</Data></Cell>
    <Cell><Data ss:Type="String">48.53066</Data></Cell>
   </Row>
   <Row ss:AutoFitHeight="0">
    <Cell><Data ss:Type="String">576543.813389</Data></Cell>
    <Cell><Data ss:Type="String">6826953.467583</Data></Cell>
    <Cell><Data ss:Type="String">1.327755</Data></Cell>
    <Cell><Data ss:Type="String">48.531053</Data></Cell>
   </Row>
   <Row ss:AutoFitHeight="0">
    <Cell><Data ss:Type="String">576593.474903</Data></Cell>
    <Cell><Data ss:Type="String">6826837.971397</Data></Cell>
    <Cell><Data ss:Type="String">1.32846</Data></Cell>
    <Cell><Data ss:Type="String">48.530023</Data></Cell>
   </Row>
   <Row ss:AutoFitHeight="0">
    <Cell><Data ss:Type="String">576752.727192</Data></Cell>
    <Cell><Data ss:Type="String">6826819.875522</Data></Cell>
    <Cell><Data ss:Type="String">1.330622</Data></Cell>
    <Cell><Data ss:Type="String">48.529891</Data></Cell>
   </Row>
   <Row ss:AutoFitHeight="0">
    <Cell><Data ss:Type="String">576762.612584</Data></Cell>
    <Cell><Data ss:Type="String">6826824.849152</Data></Cell>
    <Cell><Data ss:Type="String">1.330754</Data></Cell>
    <Cell><Data ss:Type="String">48.529938</Data></Cell>
   </Row>
   <Row ss:AutoFitHeight="0">
    <Cell><Data ss:Type="String">577717.95659</Data></Cell>
    <Cell><Data ss:Type="String">6826656.637906</Data></Cell>
    <Cell><Data ss:Type="String">1.343738</Data></Cell>
    <Cell><Data ss:Type="String">48.528606</Data></Cell>
   </Row>
   <Row ss:AutoFitHeight="0">
    <Cell><Data ss:Type="String">578091.036071</Data></Cell>
    <Cell><Data ss:Type="String">6826436.892187</Data></Cell>
    <Cell><Data ss:Type="String">1.348852</Data></Cell>
    <Cell><Data ss:Type="String">48.5267</Data></Cell>
   </Row>
   <Row ss:AutoFitHeight="0">
    <Cell><Data ss:Type="String">578046.987499</Data></Cell>
    <Cell><Data ss:Type="String">6826395.287166</Data></Cell>
    <Cell><Data ss:Type="String">1.348268</Data></Cell>
    <Cell><Data ss:Type="String">48.526317</Data></Cell>
   </Row>
   <Row ss:AutoFitHeight="0">
    <Cell><Data ss:Type="String">578246.053615</Data></Cell>
    <Cell><Data ss:Type="String">6826494.268359</Data></Cell>
    <Cell><Data ss:Type="String">1.350935</Data></Cell>
    <Cell><Data ss:Type="String">48.527245</Data></Cell>
   </Row>
   <Row ss:AutoFitHeight="0">
    <Cell><Data ss:Type="String">578387.311897</Data></Cell>
    <Cell><Data ss:Type="String">6820138.619128</Data></Cell>
    <Cell><Data ss:Type="String">1.354641</Data></Cell>
    <Cell><Data ss:Type="String">48.470109</Data></Cell>
   </Row>
   <Row ss:AutoFitHeight="0">
    <Cell><Data ss:Type="String">578547.78088</Data></Cell>
    <Cell><Data ss:Type="String">6820089.593263</Data></Cell>
    <Cell><Data ss:Type="String">1.356825</Data></Cell>
    <Cell><Data ss:Type="String">48.469698</Data></Cell>
   </Row>
   <Row ss:AutoFitHeight="0">
    <Cell><Data ss:Type="String">578644.980444</Data></Cell>
    <Cell><Data ss:Type="String">6820005.153679</Data></Cell>
    <Cell><Data ss:Type="String">1.358164</Data></Cell>
    <Cell><Data ss:Type="String">48.468957</Data></Cell>
   </Row>
   <Row ss:AutoFitHeight="0">
    <Cell><Data ss:Type="String">578775.530077</Data></Cell>
    <Cell><Data ss:Type="String">6819993.789639</Data></Cell>
    <Cell><Data ss:Type="String">1.359933</Data></Cell>
    <Cell><Data ss:Type="String">48.468879</Data></Cell>
   </Row>
   <Row ss:AutoFitHeight="0">
    <Cell><Data ss:Type="String">578768.447289</Data></Cell>
    <Cell><Data ss:Type="String">6819996.500157</Data></Cell>
    <Cell><Data ss:Type="String">1.359836</Data></Cell>
    <Cell><Data ss:Type="String">48.468902</Data></Cell>
   </Row>
   <Row ss:AutoFitHeight="0">
    <Cell><Data ss:Type="String">578759.330065</Data></Cell>
    <Cell><Data ss:Type="String">6819999.42899</Data></Cell>
    <Cell><Data ss:Type="String">1.359712</Data></Cell>
    <Cell><Data ss:Type="String">48.468927</Data></Cell>
   </Row>
   <Row ss:AutoFitHeight="0">
    <Cell><Data ss:Type="String">579336.319983</Data></Cell>
    <Cell><Data ss:Type="String">6819994.656707</Data></Cell>
    <Cell><Data ss:Type="String">1.367517</Data></Cell>
    <Cell><Data ss:Type="String">48.468991</Data></Cell>
   </Row>
   <Row ss:AutoFitHeight="0">
    <Cell><Data ss:Type="String">579526.284818</Data></Cell>
    <Cell><Data ss:Type="String">6820021.504735</Data></Cell>
    <Cell><Data ss:Type="String">1.370079</Data></Cell>
    <Cell><Data ss:Type="String">48.469268</Data></Cell>
   </Row>
   <Row ss:AutoFitHeight="0">
    <Cell><Data ss:Type="String">580555.782636</Data></Cell>
    <Cell><Data ss:Type="String">6820534.060556</Data></Cell>
    <Cell><Data ss:Type="String">1.383862</Data></Cell>
    <Cell><Data ss:Type="String">48.474068</Data></Cell>
   </Row>
   <Row ss:AutoFitHeight="0">
    <Cell><Data ss:Type="String">581059.624381</Data></Cell>
    <Cell><Data ss:Type="String">6820953.26376</Data></Cell>
    <Cell><Data ss:Type="String">1.390561</Data></Cell>
    <Cell><Data ss:Type="String">48.477931</Data></Cell>
   </Row>
   <Row ss:AutoFitHeight="0">
    <Cell><Data ss:Type="String">581036.903837</Data></Cell>
    <Cell><Data ss:Type="String">6821010.118238</Data></Cell>
    <Cell><Data ss:Type="String">1.390238</Data></Cell>
    <Cell><Data ss:Type="String">48.478439</Data></Cell>
   </Row>
   <Row ss:AutoFitHeight="0">
    <Cell><Data ss:Type="String">581048.451582</Data></Cell>
    <Cell><Data ss:Type="String">6821040.130692</Data></Cell>
    <Cell><Data ss:Type="String">1.390386</Data></Cell>
    <Cell><Data ss:Type="String">48.478711</Data></Cell>
   </Row>
   <Row ss:AutoFitHeight="0">
    <Cell><Data ss:Type="String">580839.012826</Data></Cell>
    <Cell><Data ss:Type="String">6820824.058608</Data></Cell>
    <Cell><Data ss:Type="String">1.387613</Data></Cell>
    <Cell><Data ss:Type="String">48.476729</Data></Cell>
   </Row>
   <Row ss:AutoFitHeight="0">
    <Cell><Data ss:Type="String">581136.11721</Data></Cell>
    <Cell><Data ss:Type="String">6821241.076718</Data></Cell>
    <Cell><Data ss:Type="String">1.391517</Data></Cell>
    <Cell><Data ss:Type="String">48.480534</Data></Cell>
   </Row>
   <Row ss:AutoFitHeight="0">
    <Cell><Data ss:Type="String">581153.230844</Data></Cell>
    <Cell><Data ss:Type="String">6821262.720685</Data></Cell>
    <Cell><Data ss:Type="String">1.391742</Data></Cell>
    <Cell><Data ss:Type="String">48.480732</Data></Cell>
   </Row>
   <Row ss:AutoFitHeight="0">
    <Cell><Data ss:Type="String">581262.578861</Data></Cell>
    <Cell><Data ss:Type="String">6821290.98618</Data></Cell>
    <Cell><Data ss:Type="String">1.393214</Data></Cell>
    <Cell><Data ss:Type="String">48.481006</Data></Cell>
   </Row>
   <Row ss:AutoFitHeight="0">
    <Cell><Data ss:Type="String">581370.047812</Data></Cell>
    <Cell><Data ss:Type="String">6821248.533289</Data></Cell>
    <Cell><Data ss:Type="String">1.39468</Data></Cell>
    <Cell><Data ss:Type="String">48.480644</Data></Cell>
   </Row>
   <Row ss:AutoFitHeight="0">
    <Cell><Data ss:Type="String">581242.335562</Data></Cell>
    <Cell><Data ss:Type="String">6821358.768885</Data></Cell>
    <Cell><Data ss:Type="String">1.392921</Data></Cell>
    <Cell><Data ss:Type="String">48.481612</Data></Cell>
   </Row>
   <Row ss:AutoFitHeight="0">
    <Cell><Data ss:Type="String">581450.53139</Data></Cell>
    <Cell><Data ss:Type="String">6821951.983425</Data></Cell>
    <Cell><Data ss:Type="String">1.395575</Data></Cell>
    <Cell><Data ss:Type="String">48.486986</Data></Cell>
   </Row>
   <Row ss:AutoFitHeight="0">
    <Cell><Data ss:Type="String">581466.686477</Data></Cell>
    <Cell><Data ss:Type="String">6821941.855573</Data></Cell>
    <Cell><Data ss:Type="String">1.395796</Data></Cell>
    <Cell><Data ss:Type="String">48.486897</Data></Cell>
   </Row>
   <Row ss:AutoFitHeight="0">
    <Cell><Data ss:Type="String">581501.457857</Data></Cell>
    <Cell><Data ss:Type="String">6821989.612752</Data></Cell>
    <Cell><Data ss:Type="String">1.396254</Data></Cell>
    <Cell><Data ss:Type="String">48.487333</Data></Cell>
   </Row>
   <Row ss:AutoFitHeight="0">
    <Cell><Data ss:Type="String">581624.187082</Data></Cell>
    <Cell><Data ss:Type="String">6821980.792857</Data></Cell>
    <Cell><Data ss:Type="String">1.397917</Data></Cell>
    <Cell><Data ss:Type="String">48.487276</Data></Cell>
   </Row>
   <Row ss:AutoFitHeight="0">
    <Cell><Data ss:Type="String">581684.600536</Data></Cell>
    <Cell><Data ss:Type="String">6821983.853996</Data></Cell>
    <Cell><Data ss:Type="String">1.398733</Data></Cell>
    <Cell><Data ss:Type="String">48.487315</Data></Cell>
   </Row>
   <Row ss:AutoFitHeight="0">
    <Cell><Data ss:Type="String">581726.350541</Data></Cell>
    <Cell><Data ss:Type="String">6821987.312652</Data></Cell>
    <Cell><Data ss:Type="String">1.399297</Data></Cell>
    <Cell><Data ss:Type="String">48.487354</Data></Cell>
   </Row>
   <Row ss:AutoFitHeight="0">
    <Cell><Data ss:Type="String">581733.084646</Data></Cell>
    <Cell><Data ss:Type="String">6821988.547386</Data></Cell>
    <Cell><Data ss:Type="String">1.399388</Data></Cell>
    <Cell><Data ss:Type="String">48.487366</Data></Cell>
   </Row>
   <Row ss:AutoFitHeight="0">
    <Cell><Data ss:Type="String">581762.336223</Data></Cell>
    <Cell><Data ss:Type="String">6821989.100238</Data></Cell>
    <Cell><Data ss:Type="String">1.399784</Data></Cell>
    <Cell><Data ss:Type="String">48.487376</Data></Cell>
   </Row>
   <Row ss:AutoFitHeight="0">
    <Cell><Data ss:Type="String">581767.636282</Data></Cell>
    <Cell><Data ss:Type="String">6821989.879195</Data></Cell>
    <Cell><Data ss:Type="String">1.399855</Data></Cell>
    <Cell><Data ss:Type="String">48.487384</Data></Cell>
   </Row>
   <Row ss:AutoFitHeight="0">
    <Cell><Data ss:Type="String">581783.15658</Data></Cell>
    <Cell><Data ss:Type="String">6821902.54216</Data></Cell>
    <Cell><Data ss:Type="String">1.400089</Data></Cell>
    <Cell><Data ss:Type="String">48.486602</Data></Cell>
   </Row>
   <Row ss:AutoFitHeight="0">
    <Cell><Data ss:Type="String">581763.652259</Data></Cell>
    <Cell><Data ss:Type="String">6821900.652004</Data></Cell>
    <Cell><Data ss:Type="String">1.399826</Data></Cell>
    <Cell><Data ss:Type="String">48.486581</Data></Cell>
   </Row>
   <Row ss:AutoFitHeight="0">
    <Cell><Data ss:Type="String">581815.037208</Data></Cell>
    <Cell><Data ss:Type="String">6822167.698395</Data></Cell>
    <Cell><Data ss:Type="String">1.400448</Data></Cell>
    <Cell><Data ss:Type="String">48.488992</Data></Cell>
   </Row>
   <Row ss:AutoFitHeight="0">
    <Cell><Data ss:Type="String">581827.901427</Data></Cell>
    <Cell><Data ss:Type="String">6822208.872132</Data></Cell>
    <Cell><Data ss:Type="String">1.40061</Data></Cell>
    <Cell><Data ss:Type="String">48.489365</Data></Cell>
   </Row>
   <Row ss:AutoFitHeight="0">
    <Cell><Data ss:Type="String">581600.097034</Data></Cell>
    <Cell><Data ss:Type="String">6822236.06166</Data></Cell>
    <Cell><Data ss:Type="String">1.397521</Data></Cell>
    <Cell><Data ss:Type="String">48.489568</Data></Cell>
   </Row>
   <Row ss:AutoFitHeight="0">
    <Cell><Data ss:Type="String">581570.544058</Data></Cell>
    <Cell><Data ss:Type="String">6822304.199413</Data></Cell>
    <Cell><Data ss:Type="String">1.397102</Data></Cell>
    <Cell><Data ss:Type="String">48.490175</Data></Cell>
   </Row>
   <Row ss:AutoFitHeight="0">
    <Cell><Data ss:Type="String">581621.838177</Data></Cell>
    <Cell><Data ss:Type="String">6822338.514632</Data></Cell>
[truncated: 659,750 more chars]
